# Supplementary material for: Systematic review and meta-analysis: the efficiency of bacteriophages previously patented against pathogenic bacteria on food
Source: Syst Rev. 2023 Oct 28;12:201. doi: 10.1186/s13643-023-02352-9 (PMC10612260; doi:10.1186/s13643-023-02352-9)
Supplement: Supplementary file 1 — Additional file 1: Table 1s. [file 13643_2023_2352_MOESM1_ESM.xlsx]

## Sheet: Detail
Item	Title	Year	DOI	Document Type	Language	Cited By	Author(s)	Repository
1	Virome studies of food production systems: time for ‘farm to fork’ analyses	2022	10.1016/j.copbio.2021.06.014	Review	English	1	Mahony J., van Sinderen D.	Scopus
2	Application of lactic acid bacteria for the biopreservation of meat products: A systematic review	2022	10.1016/j.meatsci.2021.108661	Review	English	1	Barcenilla C., Ducic M., López M., Prieto M., Álvarez-Ordóñez A.	Scopus/PubMed
3	Application of endolysin LysSTG2 as a potential biocontrol agent against planktonic and biofilm cells of Pseudomonas on various food and food contact surfaces	2022	10.1016/j.foodcont.2021.108460	Article	English	0	Zhang Y., Huang H.-H., Duc H.M., Masuda Y., Honjoh K.-I., Miyamoto T.	Scopus/Web of Science
4	Sanxiapeptin, a linear pentapeptide from Penicillium oxalicum, inhibited the growth of citrus green mold	2022	10.1016/j.foodchem.2021.130541	Article	English	0	Yang Y.-C., Li K., Liu C.-X., Cheng F., Liu C., Quan W.-J., Xue Y.-H., Zou K., Liu S.-P.	Scopus
5	Application of bacteriophage as food preservative to control enteropathogenic Escherichia coli (EPEC)	2021	10.1186/s13104-021-05756-9	Article	English	0	Waturangi D.E., Kasriady C.P., Guntama G., Sahulata A.M., Lestari D., Magdalena S.	Scopus/Web of Science/PubMed
6	Insecticidal activity of a proteinaceous α-glycosidase inhibitor isolated from an endophytic Aspergillus awamori and its biosafety evaluation	2021	10.1016/j.pmpp.2021.101707	Article	English	0	Singh B., Dhaliwal R.S., Kumar P., Singh A.	Scopus/Web of Science
7	Bacteriophages LSA2308 and LSA2366 infecting drug-resistant Staphylococcus aureus: Isolation, characterization and potential application for milk safety	2021	10.1016/j.lwt.2021.112298	Article	English	0	Ma F., Ning Y., Wan Q., Zou L., Liu Y., Chen S., Li J., Zeng Z., Yang Y., Chen H., Zhou M., Liu S., Li C., Liu A.	Scopus/Web of Science
8	High throughput screening of technological and biopreservation traits of a large set of wild lactic acid bacteria from Brazilian artisanal cheeses	2021	10.1016/j.fm.2021.103872	Article	English	0	Margalho L.P., Kamimura B.A., Brexó R.P., Alvarenga V.O., Cebeci A.S., Janssen P.W.M., Dijkstra A., Starrenburg M.J.C., Sheombarsing R.S., Cruz A.G., Alkema W., Bachmann H., Sant'Ana A.S.	Scopus/Web of Science/PubMed
9	Salmonella Typhimurium DT 104 response to Lytic bacteriophage and Lactobionic acid on raw chicken breast	2021	10.1016/j.fm.2021.103862	Article	English	0	Walker N., Li S., Strauss H., Pokharel S.	Scopus/Web of Science/PubMed
10	Inhibition of phage-resistant bacterial pathogen re-growth with the combined use of bacteriophages and EDTA	2021	10.1016/j.fm.2021.103853	Article	English	0	Huang H.-H., Furuta M., Nasu T., Hirono M., Pruet J., Duc H.M., Zhang Y., Masuda Y., Honjoh K.-I., Miyamoto T.	Scopus/Web of Science/PubMed
11	Recent advances in anti-adhesion mechanism of natural antimicrobial agents on fresh produce	2021	10.1016/j.cofs.2021.01.009	Review	English	0	Yu L., Shi H.	Scopus
12	Draft genome sequences of two Streptomyces albidoflavus strains DEF1AK and DEF147AK with plant growth-promoting and biocontrol potential	2021	10.1186/s13213-020-01616-2	Article	English	0	Kunova A., Cortesi P., Saracchi M., Migdal G., Pasquali M.	Scopus/Web of Science
13	Recent advances in colorimetry/fluorimetry-based dual-modal sensing technologies	2021	10.1016/j.bios.2021.113386	Review	English	0	Zhou Y., Huang X., Hu X., Tong W., Leng Y., Xiong Y.	Scopus
14	Characterization of CRISPR array in Salmonella enterica from asymptomatic people and patients	2021	10.1016/j.ijfoodmicro.2021.109338	Article	English	0	Zhang K., Zhang Y., Wang Z., Li Y., Xu H., Jiao X., Li Q.	Scopus/Web of Science
15	Dual-site recognition of Pseudomonas aeruginosa using polymyxin B and bacteriophage tail fiber protein	2021	10.1016/j.aca.2021.338855	Article	English	0	Shi Y., He Y., Zhang L., Wang L., Fu Z.	Scopus/Web of Science/PubMed
16	Natural antimicrobials as additives for edible food packaging applications: A review	2021	10.3390/foods10102282	Review	English	0	Bangar S.P., Chaudhary V., Thakur N., Kajla P., Kumar M., Trif M.	Scopus
17	The interactions of bacteriophage Ace and Shiga toxin-producing Escherichia coli during biocontrol	2021	10.1093/femsec/fiab105	Article	English	0	Pinto G., Minnich S.A., Hovde C.J., Oliveira H., Smidt H., Almeida C., Azeredo J.	Scopus/Web of Science/PubMed
18	Insect-fungal-interactions: A detailed review on entomopathogenic fungi pathogenicity to combat insect pests	2021	10.1016/j.micpath.2021.105122	Review	English	0	Islam W., Adnan M., Shabbir A., Naveed H., Abubakar Y.S., Qasim M., Tayyab M., Noman A., Nisar M.S., Khan K.A., Ali H.	Scopus/Web of Science
19	Review controlling Listeria monocytogenes in ready-to-eat meat and poultry products: An overview of outbreaks, current legislations, challenges, and future prospects	2021	10.1016/j.tifs.2021.07.014	Review	English	0	Zhang X., Wang S., Chen X., Qu C.	Scopus
20	Antimicrobial effect of Eleutherine americana bulb extract on the growth of Campylobacter jejuni in broiler meat	2021	10.1007/s11694-021-00951-5	Article	English	0	Musthafa K.S., Sirirak T., Paosen S., Voravuthikunchai S.P.	Scopus/Web of Science
21	Advances in bacteriophage-mediated control strategies to reduce bacterial virulence	2021	10.1016/j.cofs.2021.02.016	Review	English	0	Easwaran M., Ahn J.	Scopus
22	Prophylactic Administration of a Bacteriophage Cocktail Is Safe and Effective in Reducing Salmonella enterica Serovar Typhimurium Burden in Vivo	2021	10.1128/spectrum.00497-21	Article	English	0	Lamy-Besnier Q., Chaffringeon L., Lourenço M., Payne R.B., Trinh J.T., Schwartz J.A., Sulakvelidze A., Debarbieux L.	Scopus
23	In vitro biological control of aspergillus flavus by hanseniaspora opuntiae l479 and hanseniaspora uvarum l793, producers of antifungal volatile organic compounds	2021	10.3390/toxins13090663	Article	English	0	Tejero P., Martín A., Rodríguez A., Galván A.I., Ruiz-Moyano S., Hernández A.	Scopus/Web of Science/PubMed
24	Diversity of mycobiota in spanish grape berries and selection of hanseniaspora uvarum u1 to prevent mycotoxin contamination	2021	10.3390/toxins13090649	Article	English	0	Gómez-Albarrán C., Melguizo C., Patiño B., Vázquez C., Gil-Serna J.	Scopus/Web of Science/PubMed
25	Role of exposure to lactic acid bacteria from foods of animal origin in human health	2021	10.3390/foods10092092	Review	English	0	Miranda C., Contente D., Igrejas G., Câmara S.P.A., Dapkevicius M.L.E., Poeta P.	Scopus/PubMed
26	Postharvest intervention technologies to enhance microbial safety of fresh and fresh-cut produce	2021	10.17660/actahortic.2021.1319.3	Article	English	0	Fan X., Mukhopadhyay S., Jin T.	Scopus
27	Examining the effects of an anti-salmonella bacteriophage preparation, bafasal®, on ex-vivo human gut microbiome composition and function using a multi-omics approach	2021	10.3390/v13091734	Article	English	0	Mayne J., Zhang X., Butcher J., Walker K., Ning Z., Wójcik E., Dastych J., Stintzi A., Figeys D.	Scopus/Web of Science
28	Cellular activity of salmonella typhimurium artab toxin and its receptor-binding subunit	2021	10.3390/toxins13090599	Article	English	0	Overgaard E., Morris B., Mousa O.M., Price E., Rodriguez A., Cufurovic L., Beard R.S., Tinker J.K.	Scopus/Web of Science
29	Genomic analysis of endophytic bacillus cereus t4s and its plant growth-promoting traits	2021	10.3390/plants10091776	Article	English	0	Adeleke B.S., Ayangbenro A.S., Babalola O.O.	Scopus/Web of Science/PubMed
30	Isolation and characterization of a virulent bacteriophage for controlling salmonella enteritidis growth in ready-to-eat mixed-ingredient salads	2021	10.4315/jfp-20-460	Article	English	0	Zhou W.-Y., Sun S.-F., Zhang Y.-S., Hu Q., Zheng X.-F., Yang Z.-Q., Jiao X.-A.	Scopus/PubMed
31	Contributions of integrated aflatoxin management strategies to achieve the sustainable development goals in various African countries	2021	10.1016/j.gfs.2021.100559	Review	English	0	Ortega-Beltran A., Bandyopadhyay R.	Scopus/Web of Science
32	Practical in-storage interventions to control foodborne pathogens on fresh produce	2021	10.1111/1541-4337.12786	Review	English	0	Sheng L., Zhu M.-J.	Scopus/Web of Science/PubMed
33	Application of a novel phage vB_SalS-LPSTLL for the biological control of Salmonella in foods	2021	10.1016/j.foodres.2021.110492	Article	English	0	Guo Y., Li J., Islam M.S., Yan T., Zhou Y., Liang L., Connerton I.F., Deng K., Li J.	Scopus/Web of Science/PubMed
34	Isolation, characterization and comparison of lytic Epseptimavirus phages targeting Salmonella	2021	10.1016/j.foodres.2021.110480	Article	English	0	Cong C., Wei B., Cui H., Li X., Yuan Y., Wang L., Li S., Xu Y.	Scopus/Web of Science
35	Reduction of Norovirus Surrogates Alone and in Association with Bacteria on Leaf Lettuce and Tomatoes During Application of Aqueous Ozone	2021	10.1007/s12560-021-09476-y	Article	English	0	Dawley C.R., Lee J.A., Gibson K.E.	Scopus/Web of Science/PubMed
36	Viruses in fermented foods: are they good or bad? Two sides of the same coin	2021	10.1016/j.fm.2021.103794	Review	English	0	Maske B.L., de Melo Pereira G.V., da Silva Vale A., Marques Souza D.S., De Dea Lindner J., Soccol C.R.	Scopus/Web of Science/PubMed
37	Antimicrobial activity of MccJ25(G12Y) against gram-negative foodborne pathogens in vitro and in food models	2021	10.1016/j.ijfoodmicro.2021.109267	Article	English	1	Corbalán N., Quiroga M., Masias E., Peralta D., Barros Velázquez J., Acuña L., Vincent P.	Scopus/Web of Science/PubMed
38	Salmonella enterica serovar enteritidis control in poultry litter mediated by lytic bacteriophage isolated from swine manure	2021	10.3390/ijerph18168862	Article	English	0	Rogovski P., da Silva R., Cadamuro R.D., de Souza E.B., Savi B.P., Viancelli A., Michelon W., Tápparo D.C., Treichel H., Rodríguez-Lazaro D., Fongaro G.	Scopus/Web of Science/PubMed
39	Bacteriophage effectiveness for biocontrol of foodborne pathogens evaluated via high-throughput settings	2021	10.3791/62812	Article	English	0	Niu Y.D., Hyun J.E., Nguyen N.	Scopus/PubMed
40	Characterization and application of a lytic phage d10 against multidrug-resistant salmonella	2021	10.3390/v13081626	Article	English	0	Li Z., Li W., Ma W., Ding Y., Zhang Y., Yang Q., Wang J., Wang X.	Scopus/Web of Science
41	Occurrence and accumulation of human enteric viruses and phages in process water from the fresh produce industry	2021	10.3390/foods10081853	Article	English	0	Cuevas-Ferrando E., Allende A., Pérez-Cataluña A., Truchado P., Hernández N., Gil M.I., Sánchez G.	Scopus/Web of Science
42	Phage and phage lysins: New era of bio-preservatives and food safety agents	2021	10.1111/1750-3841.15843	Review	English	0	Xu Y.	Scopus/Web of Science/PubMed
43	Phylogeny of the bacillus altitudinis complex and characterization of a newly isolated strain with antilisterial activity	2021	10.4315/jfp-20-498	Article	English	0	Hudson L.K., Orellana L.A.G., Bryan D.W., Moore A., Munafo J.P., Den Bakker H.C., Denes T.G.	Scopus/Web of Science/PubMed
44	Lactic acid bacteria biofilms and their ability to mitigate Escherichia coli O157:H7 surface colonization	2021	10.1111/lam.13509	Article	English	0	Cisneros L., Cattelan N., Villalba M.I., Rodriguez C., Serra D.O., Yantorno O., Fadda S.	Scopus
45	The Phage Holin HolGH15 Exhibits Potential As an Antibacterial Agent to Control Listeria monocytogenes	2021	10.1089/fpd.2020.2833	Article	English	2	Song J., Niu W., Wu R., Wang J., Lei L., Han W., Gu J.	Scopus/Web of Science
46	Effect of Debaryomyces hansenii and the antifungal PgAFP protein on Alternaria spp. growth, toxin production, and RHO1 gene expression in a tomato-based medium	2021	10.1016/j.fm.2021.103741	Article	English	2	da Cruz Cabral L., Rodríguez A., Andrade M.J., Patriarca A., Delgado J.	Scopus/Web of Science/PubMed
47	Phase Variation During Host Colonization and Invasion by Campylobacter jejuni and Other Campylobacter Species	2021	10.3389/fmicb.2021.705139	Review	English	0	Cayrou C., Barratt N.A., Ketley J.M., Bayliss C.D.	Scopus
48	Probiotic and Antifungal Attributes of Levilactobacillus brevis MYSN105, Isolated From an Indian Traditional Fermented Food Pozha	2021	10.3389/fmicb.2021.696267	Article	English	0	Somashekaraiah R., Mottawea W., Gunduraj A., Joshi U., Hammami R., Sreenivasa M.Y.	Scopus/Web of Science/PubMed
49	Whole Genome-Based Characterization of Listeria monocytogenes Isolates Recovered From the Food Chain in South Africa	2021	10.3389/fmicb.2021.669287	Article	English	0	Mafuna T., Matle I., Magwedere K., Pierneef R.E., Reva O.N.	Scopus/Web of Science
50	Microbial toxins in insect and nematode pest biocontrol	2021	10.3390/ijms22147657	Review	English	0	Chalivendra S.	Scopus/Web of Science
51	The forgotten role of food cultures	2021	10.1093/femsle/fnab085	Review	English	0	Bourdichon F., Arias E., Babuchowski A., Bückle A., Dal Bello F., Dubois A., Fontana A., Fritz D., Kemperman R., Laulund S., McAuliffe O., Hanna Miks M., Papademas P., Patrone V., Sharma D.K., Sliwinski E., Stanton C., Von Ah U., Yao S., Morelli L.	Scopus/Web of Science/PubMed
52	Rnd efflux systems contribute to resistance and virulence of aliarcobacter butzleri	2021	10.3390/antibiotics10070823	Article	English	0	Mateus C., Nunes A.R., Oleastro M., Domingues F., Ferreira S.	Scopus
53	Comparative analysis of Felixounavirus genomes including two new members of the genus that infect Salmonella infantis	2021	10.3390/antibiotics10070806	Article	English	0	Barron-Montenegro R., García R., Dueñas F., Rivera D., Opazo-Capurro A., Erickson S., Moreno-Switt A.I.	Scopus/Web of Science/PubMed
54	Characterization of a broad-spectrum endolysin LysSP1 encoded by a Salmonella bacteriophage	2021	10.1007/s00253-021-11366-z	Article	English	0	Jiang Y., Xu D., Wang L., Qu M., Li F., Tan Z., Yao L.	Scopus/Web of Science/PubMed
55	Bio-safety assessment of nanozeolites of varying size and doses on soil beneficial microorganisms	2021	10.22438/jeb/42/4(si)/mrn-1561a	Article	English	0	Sivashankari L., Rajkishore S.K., Lakshmanan A., Subramanian K.S., Praghadeesh M.	Scopus/Web of Science
56	Low-temperature virus vb_ecom_vr26 shows potential in biocontrol of stec o26:H11	2021	10.3390/foods10071500	Article	English	0	Zajančkauskaitė A., Noreika A., Rutkienė R., Meškys R., Kaliniene L.	Scopus/Web of Science
57	Isolation and characterization of phages active against paenibacillus larvae causing american foulbrood in honeybees in poland	2021	10.3390/v13071217	Article	English	0	Jończyk-Matysiak E., Owczarek B., Popiela E., Świtała-Jeleń K., Migdał P., Cieślik M., Łodej N., Kula D., Neuberg J., Hodyra-Stefaniak K., Kaszowska M., Orwat F., Bagińska N., Mucha A., Belter A., Skupińska M., Bubak B., Fortuna W., Letkiewicz S., Chorbiński P., Weber-Dąbrowska B., Roman A., Górski A.	Scopus
58	Current state of development of biosensors and their application in foodborne pathogen detection	2021	10.4315/jfp-20-464	Review	English	1	Xu L., Bai X., Bhunia A.K.	Scopus/Web of Science/PubMed
59	Persistence of foodborne pathogens on farmers' market fomites	2021	10.4315/jfp-20-406	Article	English	0	BEIZA A.A., MOHAMMAD Z.H., SIRSAT S.A.	Scopus/Web of Science/PubMed
60	The occurrence, growth, and biocontrol of Listeria monocytogenes in fresh and surface-ripened soft and semisoft cheeses	2021	10.1111/1541-4337.12768	Review	English	2	Falardeau J., Trmčić A., Wang S.	Scopus/Web of Science/PubMed
61	Development of new strategy combining heat treatment and phage cocktail for post-contamination prevention	2021	10.1016/j.foodres.2021.110415	Article	English	0	Park H., Kim J., Kim M., Park Y., Ryu S.	Scopus/Web of Science/PubMed
62	Antibody- and nucleic acid–based lateral flow immunoassay for Listeria monocytogenes detection	2021	10.1007/s00216-021-03402-8	Review	English	0	Fogaça M.B.T., Bhunia A.K., Lopes-Luz L., de Almeida E.P.R.P., Vieira J.D.G., Bührer-Sékula S.	Scopus/Web of Science/PubMed
63	Phages and their lysins: Toolkits in the battle against foodborne pathogens in the postantibiotic era	2021	10.1111/1541-4337.12757	Article	English	1	Huang Z., Zhang Z., Tong J., Malakar P.K., Chen L., Liu H., Pan Y., Zhao Y.	Scopus/Web of Science/PubMed
64	Manufacturing of bacteriophages for therapeutic applications	2021	10.1016/j.biotechadv.2021.107758	Review	English	1	João J., Lampreia J., Prazeres D.M.F., Azevedo A.M.	Scopus/Web of Science/PubMed
65	Unraveling the polypharmacology of a natural antifungal product, eugenol, against Rhizoctonia solani	2021	10.1002/ps.6400	Article	English	3	Zhao Y., Wang Q., Wu X., Jiang M., Jin H., Tao K., Hou T.	Scopus/Web of Science/PubMed
66	Genomic characterization of an extensively drug-resistant chicken-borne Salmonella Indiana isolate carrying an IncHI2-IncHI2A plasmid	2021	10.1016/j.foodcont.2020.107761	Article	English	1	Zhang Z., He S., Yang B., Shi C., Liu Y., Shi X.	Scopus/Web of Science
67	Virulence genes identification and characterization revealed the presence of the Yersinia High Pathogenicity Island (HPI) in Salmonella from Brazil	2021	10.1016/j.gene.2021.145646	Article	English	2	dos Santos A.M.P., Ferrari R.G., Panzenhagen P., Rodrigues G.L., Conte-Junior C.A.	Scopus/Web of Science
68	Role of Recent Therapeutic Applications and the Infection Strategies of Shiga Toxin-Producing Escherichia coli	2021	10.3389/fcimb.2021.614963	Review	English	0	Hwang S.-B., Chelliah R., Kang J.E., Rubab M., Banan-MwineDaliri E., Elahi F., Oh D.-H.	Scopus
69	Differential Bacteriophage Efficacy in Controlling Salmonella in Cattle Hide and Soil Models	2021	10.3389/fmicb.2021.657524	Article	English	0	Xie Y., Thompson T., O’Leary C., Crosby S., Nguyen Q.X., Liu M., Gill J.J.	Scopus/Web of Science/PubMed
70	Isolation and Characterization of a Novel Salmonella Phage vB_SalP_TR2	2021	10.3389/fmicb.2021.664810	Article	English	0	Shang Y., Sun Q., Chen H., Wu Q., Chen M., Yang S., Du M., Zha F., Ye Q., Zhang J.	Scopus/Web of Science
71	Characterisation of Pseudomonas lundensis CP-P-5 as a potential antagonist of foodborne pathogenic bacteria	2021	10.1556/066.2020.00251	Article	English	0	Barati-Deak B., Belak A., Mohacsi-Farkas Cs.	Scopus/Web of Science
72	Biocontrol effect of lytic bacteriophages against various foodborne diseases	2021	10.13005/bpj/2174	Article	English	0	Ahmad S.R., Kalam A., Ghosh P.	Scopus
73	Soil phage and their mediation on the horizontal transfer of antibiotic resistance genes: A review [土壤噬菌体及其介导的抗生素抗性基因水平转移研究进展]	2021	10.13287/j.1001-9332.202106.031	Review	Chinese	0	Chen M.-L., An X.-L., Yang K., Zhu Y.-G.	Scopus/PubMed
74	Antimicrobials and food-related stresses as selective factors for antibiotic resistance along the farm to fork continuum	2021	10.3390/antibiotics10060671	Review	English	0	Giacometti F., Shirzad-Aski H., Ferreira S.	Scopus
75	Isolation, characterization and application of an alkaline resistant virulent bacteriophage JN01 against Escherichia coli O157:H7 in milk and beef	2021	10.1016/j.lwt.2021.111266	Article	English	0	Li Y.-K., Chen H., Shu M., Zhong C., Bi Y., Yang H.-H., Wu G.-P.	Scopus/Web of Science
76	The strategy of biopreservation of meat product against MRSA using lytic domain of lysin from Staphylococcus aureus bacteriophage	2021	10.1016/j.fbio.2021.100967	Article	English	0	Yan J., Yang R., Yu S., Zhao W.	Scopus/Web of Science
77	Investigation of F-RNA Bacteriophage as a Tool in Re-Opening Australian Oyster Growing Areas Following Sewage Spills	2021	10.1007/s12560-021-09462-4	Article	English	0	Torok V.A., Hodgson K.R., Jolley J., Turnbull A.	Scopus/Web of Science/PubMed
78	Bi- and Multi-directional Gene Transfer in the Natural Populations of Polyvalent Bacteriophages, and Their Host Species Spectrum Representing Foodborne Versus Other Human and/or Animal Pathogens	2021	10.1007/s12560-021-09460-6	Article	English	2	Gabashvili E., Kobakhidze S., Koulouris S., Robinson T., Kotetishvili M.	Scopus/Web of Science/PubMed
79	Polycaprolactone film functionalized with bacteriophage T4 promotes antibacterial activity of food packaging toward Escherichia coli	2021	10.1016/j.foodchem.2020.128883	Article	English	5	Choi I., Yoo D.S., Chang Y., Kim S.Y., Han J.	Scopus/Web of Science
80	Development of an endolysin enzyme and its cell wall–binding domain protein and their applications for biocontrol and rapid detection of Clostridium perfringens in food	2021	10.1016/j.foodchem.2020.128562	Article	English	3	Cho J.-H., Kwon J.-G., O'Sullivan D.J., Ryu S., Lee J.-H.	Scopus/Web of Science
81	Isolation and Characterization of Potential Salmonella Phages Targeting Multidrug-Resistant and Major Serovars of Salmonella Derived From Broiler Production Chain in Thailand	2021	10.3389/fmicb.2021.662461	Article	English	0	Pelyuntha W., Ngasaman R., Yingkajorn M., Chukiatsiri K., Benjakul S., Vongkamjan K.	Scopus/Web of Science
82	High-Resolution Genomic Comparisons within Salmonella enterica Serotypes Derived from Beef Feedlot Cattle: Parsing the Roles of Cattle Source, Pen, Animal, Sample Type, and Production Period	2021	10.1128/aem.00485-21	Article	English	0	Levent G., Schlochtermeier A., Ives S.E., Norman K.N., Lawhon S.D., Loneragan G.H., Anderson R.C., Vinasco J., den Bakker H.C., Scott H.M.	Scopus
83	Exopolysaccharides as Antimicrobial Agents: Mechanism and Spectrum of Activity	2021	10.3389/fmicb.2021.664395	Review	English	1	Abdalla A.K., Ayyash M.M., Olaimat A.N., Osaili T.M., Al-Nabulsi A.A., Shah N.P., Holley R.	Scopus/Web of Science
84	Characterization of type I-F CRISPR-Cas system in Laribacter hongkongensis isolates from animals, the environment and diarrhea patients	2021	10.1016/j.ijfoodmicro.2021.109153	Article	English	0	Wang L., Wang L., Liu Y., Wang Z., Chen Q., Liu Z., Hu J.	Scopus
85	Progress in Application of Bacteriophages in Control of Meatborne Pathogens [噬菌体在控制肉源致病菌中的应用研究进展]	2021	10.7506/spkx1002-6630-20200428-372	Review	Chinese	0	Yang H., Luo X., Zhu L., Yang X., Han G., Dong P., Zhang Y.	Scopus
86	Toxicant substitutes in immunological assays for mycotoxins detection: A mini review	2021	10.1016/j.foodchem.2020.128589	Review	English	2	Li P., Deng S., Zech Xu Z.	Scopus
87	Genome sequence resource of pseudomonas fulva harbps9.1 - Candidate biocontrol agent	2021	10.1094/phyto-10-20-0478-a	Article	English	0	Adeniji A.A., Ayangbenro A.S., Loots D.T.	Scopus/Web of Science/PubMed
88	Isolation, characterization, and genomic analysis of the novel T4-like bacteriophage ΦCJ20	2021	10.1007/s10068-021-00906-y	Article	English	0	Kim J., Chae J.P., Kim G.-H., Kim J.-W., Lee N.-G., Moon J.-O., Yoon S.-S.	Scopus/Web of Science/PubMed
89	Mycotoxins biocontrol methods for healthier crops and stored products	2021	10.3390/jof7050348	Review	English	0	Habschied K., Krstanović V., Zdunić Z., Babić J., Mastanjević K., Šarić G.K.	Scopus/Web of Science/PubMed
90	Alternatives to antibiotics: A symposium on the challenges and solutions for animal health and production	2021	10.3390/antibiotics10050471	Article	English	3	Callaway T.R., Lillehoj H., Chuanchuen R., Gay C.G.	Scopus
91	Characterization of PHBV films loaded with FO1 bacteriophage using polyvinyl alcohol-based nanofibers and coatings: A comparative study	2021	10.1016/j.ifset.2021.102646	Article	English	5	Costa M.J., Pastrana L.M., Teixeira J.A., Sillankorva S.M., Cerqueira M.A.	Scopus/Web of Science
92	Novel phage vB_CtuP_B1 for controlling Cronobacter malonaticus and Cronobacter turicensis in ready-to-eat lettuce and powered infant formula	2021	10.1016/j.foodres.2021.110255	Article	English	2	Zeng H., Li C., Luo D., Zhang J., Ding Y., Chen M., Yang X., Lei T., Wu S., Ye Q., Pang R., Gu Q., Wu Q.	Scopus/Web of Science/PubMed
93	Ready-to-eat blueberries as fruit-based alternative to deliver probiotic microorganisms and prebiotic compounds	2021	10.1016/j.lwt.2021.111009	Article	English	0	Bambace M.F., Alvarez M.V., Moreira M.R.	Scopus/Web of Science
94	Aerococcus sp., a promising genus as a source of anti-Salmonella bioprotective agents for the dairy industry revealed by a miniaturised screening method	2021	10.1016/j.idairyj.2020.104949	Article	English	0	Besnard A., Desmasures N., Voisin-Anastasie A., Gréau L., Lelièvre V., Bré J.-M., Dalmasso M., Schlusselhuber M.	Scopus/Web of Science
95	Enhanced Non-Toxic Immunodetection of Alternaria Mycotoxin Tenuazonic Acid Based on Ferritin-Displayed Anti-Idiotypic Nanobody-Nanoluciferase Multimers	2021	10.1021/acs.jafc.1c01128	Article	English	0	Wang F., Li Z.-F., Wan D.-B., Vasylieva N., Shen Y.-D., Xu Z.-L., Yang J.-Y., Gettemans J., Wang H., Hammock B.D., Sun Y.-M.	Scopus/Web of Science
96	Biocontrol Activity of Bacillus megaterium BM344-1 against Toxigenic Fungi	2021	10.1021/acsomega.1c00816	Article	English	0	Saleh A.E., Ul-Hassan Z., Zeidan R., Al-Shamary N., Al-Yafei T., Alnaimi H., Higazy N.S., Migheli Q., Jaoua S.	Scopus/Web of Science
97	Genome characterization of lactiplantibacillus plantarum strain UTNGt2 originated from theobroma grandiflorum (white cacao) of ecuadorian amazon: Antimicrobial peptides from safety to potential applications	2021	10.3390/antibiotics10040383	Article	English	0	Tenea G.N., Ortega C.	Scopus/Web of Science/PubMed
98	Characterization and full genome sequence of novel kpp-5 lytic phage against klebsiella pneumoniae responsible for recalcitrant infection	2021	10.3390/biomedicines9040342	Article	English	1	Sofy A.R., El-Dougdoug N.K., Refaey E.E., Dawoud R.A., Hmed A.A.	Scopus/Web of Science
99	Evaluation of anhydrous processing and storage methods of the temperate bacteriophage ΦV10 for integration into foodborne pathogen detection methodologies	2021	10.1371/journal.pone.0249473	Article	English	0	Kanach A., Bottorff T., Zhao M., Wang J., G.T.C. GeorgeT.C., Applegate B.	Scopus/Web of Science
100	Fate of salmonella and enterococcus faecium during pilot-scale spray drying of soy protein isolate	2021	10.4315/jfp-20-284	Article	English	2	Steinbrunner P., Marks B.P., Ryser E.T., Suehr Q.J., Jeong S.	Scopus/Web of Science
101	SERS biosensor based on engineered 2D-aperiodic nanostructure for in-situ detection of viable brucella bacterium in complex matrix	2021	10.3390/nano11040886	Article	English	0	Rippa M., Castagna R., Sagnelli D., Vestri A., Borriello G., Fusco G., Zhou J., Petti L.	Scopus/Web of Science
102	Characterization and in vitro efficacy against listeria monocytogenes of a newly isolated bacteriophage, ɸizsam‐1	2021	10.3390/microorganisms9040731	Article	English	1	Scattolini S., D’angelantonio D., Boni A., Mangone I., Marcacci M., Battistelli N., D’agostino K., Pomilio F., Camma C., Migliorati G., Aprea G.	Scopus/Web of Science
103	Role of phage capsid in the resistance to uv-c radiations	2021	10.3390/ijms22073408	Article	English	0	De Plano L.M., Franco D., Rizzo M.G., Zammuto V., Gugliandolo C., Silipigni L., Torrisi L., Guglielmino S.P.P.	Scopus/Web of Science
104	The role of phenolic compounds against Listeria monocytogenes in food. A review	2021	10.1016/j.tifs.2021.01.068	Review	English	4	Zamuz S., Munekata P.E.S., Dzuvor C.K.O., Zhang W., Sant'Ana A.S., Lorenzo J.M.	Scopus/Web of Science
105	3D Phage-based biomolecular filter for effective high throughput capture of Salmonella Typhimurium in liquid streams	2021	10.1016/j.foodres.2021.110181	Article	English	0	Du S., Chen I.-H., MacLachlan A., Liu Y., Huang T.-S., Cheng Z., Chen P., Chin B.A.	Scopus/Web of Science/PubMed
106	Antagonistic action of Streptomyces pratensis S10 on Fusarium graminearum and its complete genome sequence	2021	10.1111/1462-2920.15282	Article	English	1	Zhang J., Chen J., Hu L., Jia R., Ma Q., Tang J., Wang Y.	Scopus/Web of Science/PubMed
107	A study on the effectiveness of a defined microbial consortium to enhance the microbiological safety of cattle manure	2021	10.1002/jsfa.10886	Article	English	1	Liu G., Mamode Ally N., Dooly D.D., Li Y., Boodhoo K., Neetoo H.	Scopus/Web of Science/PubMed
108	Looking into the future of phage-based control of zoonotic pathogens in food and animal production	2021	10.1016/j.copbio.2020.10.003	Review	English	1	Gambino M., Brøndsted L.	Scopus/Web of Science
109	Quantifying the bioprotective effect of Lactobacillus sakei CTC494 against Listeria monocytogenes on vacuum packaged hot-smoked sea bream	2021	10.1016/j.fm.2020.103649	Article	English	1	Bolívar A., Correia Peres Costa J.C., Posada-Izquierdo G.D., Bover-Cid S., Zurera G., Pérez-Rodríguez F.	Scopus/Web of Science/PubMed
110	Efficacy of novel phages for control of multi-drug resistant Escherichia coli O177 on artificially contaminated beef and their potential to disrupt biofilm formation	2021	10.1016/j.fm.2020.103647	Article	English	6	Montso P.K., Mlambo V., Ateba C.N.	Scopus/Web of Science/PubMed
111	Characterization of bacteriophage VVP001 and its application for the inhibition of Vibrio vulnificus causing seafood-borne diseases	2021	10.1016/j.fm.2020.103630	Article	English	5	Kim H.-J., Kim Y.-T., Kim H.B., Choi S.H., Lee J.-H.	Scopus
112	Isolation and Characterization of Six Vibrio parahaemolyticus Lytic Bacteriophages From Seafood Samples	2021	10.3389/fmicb.2021.616548	Article	English	0	Tan C.W., Rukayadi Y., Hasan H., Abdul-Mutalib N.-A., Jambari N.N., Hara H., Thung T.Y., Lee E., Radu S.	Scopus/Web of Science
113	Fresh Crab Plays an Important Role as a Nutrient Reservoir for the Rapid Propagation of Vibrio vulnificus	2021	10.3389/fmicb.2021.645860	Article	English	0	Kim S., Chung H.Y., Kwon J.-G., Choi S.H., Lee J.-H.	Scopus/Web of Science
114	Decontamination of Escherichia coli O157:H7 on fresh Romaine lettuce using a novel bacteriophage lysin	2021	10.1016/j.ijfoodmicro.2021.109068	Article	English	2	Xu S., Campisi E., Li J., Fischetti V.A.	Scopus/Web of Science/PubMed
115	Use of bacteriophage amended with crispr-cas systems to combat antimicrobial resistance in the bacterial foodborne pathogen listeria monocytogenes	2021	10.3390/antibiotics10030308	Review	English	0	Parsons C., Brown P., Kathariou S.	Scopus/Web of Science
116	Efficacy of bacteriophage cocktail to control e. Coli o157:H7 contamination on baby spinach leaves in the presence or absence of organic load	2021	10.3390/microorganisms9030544	Article	English	0	Jagannathan B.V., Kitchens S., Vijayakumar P.P., Price S., Morgan M.	Scopus/Web of Science/PubMed
117	Foodborne origin and local and global spread of staphylococcus saprophyticus causing human urinary tract infections	2021	10.3201/eid2703.200852	Article	English	5	Lawal O.U., Fraqueza M.J., Bouchami O., Worning P., Bartels M.D., Gonçalves M.L., Paixao P., Gonçalves E., Toscano C., Empel J., Urbaś M., Domínguez M.A., Westh H., de Lencastre H., Miragaia M.	Scopus
118	Isolation and genomic characterization of P.A-5, a novel virulent bacteriophage against Enterobacter hormaechei	2021	10.1016/j.micpath.2021.104767	Article	English	0	Chen C.-W., Yuan L., Zhou W.-Y., Mgomi F.C., Zhang Y.-S., Wang Y., Zheng X.-F., Hu Q., Gao L., Rao S.-Q., Yang Z.-Q., Jiao X.-A.	Scopus/Web of Science
119	Antagonistic effects of Lactobacillus reuteri against Escherichia coli O157:H7 in white-brined cheese under different storage conditions	2021	10.3168/jds.2020-19308	Article	English	1	Al-Nabulsi A.A., Osaili T.M., Oqdeh S.B., Olaimat A.N., Jaradat Z.W., Ayyash M., Holley R.A.	Scopus/Web of Science
120	Propionibacterium freudenreichii freudenreichii B3523 reduces cecal colonization and internal organ dissemination of multidrug-resistant Salmonella Heidelberg in finishing turkeys	2021	10.1016/j.japr.2020.10.006	Article	English	0	Nair D.V.T., Vazhakkattu Thomas J., Dewi G., Brannon J., Noll S.L., Johnson T.J., Cox R.B., Kollanoor Johny A.	Scopus/Web of Science
121	The application of the lytic domain of endolysin from Staphylococcus aureus bacteriophage in milk	2021	10.3168/jds.2020-19456	Article	English	1	Yan J., Yang R., Yu S., Zhao W.	Scopus/Web of Science/PubMed
122	Transcriptomic analysis reveal differential gene expressions of Escherichia coli O157:H7 under ultrasonic stress	2021	10.1016/j.ultsonch.2020.105418	Article	English	2	Li J., Liu D., Ding T.	Scopus
123	Multiple hurdle technology to improve microbial safety, quality and oxidative stability of refrigerated raw beef	2021	10.1016/j.lwt.2020.110529	Article	English	1	Ishaq A., Syed Q.A., Ebner P.D., Ubaid ur Rahman H.	Scopus/Web of Science
124	Controlling pepper soft rot by Lactobacillus paracasei WX322 and identification of multiple bacteriocins by complete genome sequencing	2021	10.1016/j.foodcont.2020.107629	Article	English	3	Qi T., Wang S., Deng L., Yi L., Zeng K.	Scopus/Web of Science
125	Extensive Distribution of Bacteriophage and the Safety of Oral Application [噬菌体的分布广泛性以及口服安全性]	2021	10.16429/j.1009-7848.2021.02.042	Review	Chinese	0	Guo H., Xu J., Zhou Y., Li Z., Dong X., Li J.	Scopus
126	Behavior of the Biological Control Agent Bacillus thuringiensis subsp. aizawai ABTS-1857 and Salmonella enterica on Spinach Plants and Cut Leaves	2021	10.3389/fmicb.2021.626029	Article	English	2	Zhao X., Silva M.B.R.D., Van der Linden I., Franco B.D.G.M., Uyttendaele M.	Scopus/Web of Science/PubMed
127	Packaging covered with antiviral and antibacterial coatings based on zno nanoparticles supplemented with geraniol and carvacrol	2021	10.3390/ijms22041717	Article	English	5	Mizielińska M., Nawrotek P., Stachurska X., Ordon M., Bartkowiak A.	Scopus/Web of Science
128	The complete genome and comparative analysis of the phage phiC120 infecting multidrug-resistant Escherichia coli and Salmonella strains	2021	10.1093/g3journal/jkab014	Article	English	0	Amarillas L., Villicaña C., Lightbourn-Rojas L., González-Robles A., León-Félix J.	Scopus/Web of Science/PubMed
129	A novel antimicrobial technology to enhance food safety and quality of leafy vegetables using engineered water nanostructures	2021	10.1039/d0en00814a	Article	English	1	Huang R., Vaze N., Soorneedi A., Moore M.D., Luo Y., Poverenov E., Rodov V., Demokritou P.	Scopus/Web of Science
130	Whole genome sequence analysis of phage-resistant listeria monocytogenes serotype 1/2a strains from turkey processing plants	2021	10.3390/pathogens10020199	Article	English	2	Brown P., Chen Y., Parsons C., Brown E., Loessner M.J., Shen Y., Kathariou S.	Scopus/Web of Science
131	An engineered reporter phage for the fluorometric detection of escherichia coli in ground beef	2021	10.3390/microorganisms9020436	Article	English	0	Chen A., Wang D., Nugen S.R., Chen J.	Scopus/Web of Science
132	Developing Innolysins Against Campylobacter jejuni Using a Novel Prophage Receptor-Binding Protein	2021	10.3389/fmicb.2021.619028	Article	English	1	Zampara A., Sørensen M.C.H., Gencay Y.E., Grimon D., Kristiansen S.H., Jørgensen L.S., Kristensen J.R., Briers Y., Elsser-Gravesen A., Brøndsted L.	Scopus/Web of Science/PubMed
133	Application of ZnO nanoparticles phycosynthesized with Ulva fasciata extract for preserving peeled shrimp quality	2021	10.3390/nano11020385	Article	English	2	Alsaggaf M.S., Diab A.M., ElSaied B.F., Tayel A.A., Moussa S.H.	Scopus/Web of Science/PubMed
134	Oligosaccharides derived from tramesan: Their structure and activity on mycotoxin inhibition in aspergillus flavus and Aspergillus carbonarius	2021	10.3390/biom11020243	Article	English	1	Loncar J., Bellich B., Parroni A., Reverberi M., Rizzo R., Zjalić S., Cescutti P.	Scopus/Web of Science
135	Inactivation of bacteria using bioactive nanoparticles and alternating magnetic fields	2021	10.3390/nano11020342	Article	English	1	Novickij V., Stanevičienė R., Gruškienė R., Badokas K., Lukša J., Sereikaitė J., Mažeika K., Višniakov N., Novickij J., Servienė E.	Scopus/Web of Science/PubMed
136	Control of salmonella and pathogenic e. Coli contamination of animal feed using alternatives to formaldehyde-based treatments	2021	10.3390/microorganisms9020263	Article	English	3	Gosling R.J., Mawhinney I., Richardson K., Wales A., Davies R.	Scopus/Web of Science/PubMed
137	Development of phage-based assay to differentiate ciprofloxacin resistant and sensitive Salmonella Typhimurium	2021	10.1007/s10068-020-00858-9	Article	English	0	Laure N.N., Ahn J.	Scopus/Web of Science
138	Characterization of vB_VpaP_MGD2, a newly isolated bacteriophage with biocontrol potential against multidrug-resistant Vibrio parahaemolyticus	2021	10.1007/s00705-020-04887-x	Article	English	1	Cao Y., Zhang Y., Lan W., Sun X.	Scopus/Web of Science
139	Prebiotic-alginate edible coating on fresh-cut apple as a new carrier for probiotic lactobacilli and bifidobacteria	2021	10.1016/j.lwt.2020.110483	Article	English	4	Alvarez M.V., Bambace M.F., Quintana G., Gomez-Zavaglia A., Moreira M.D.R.	Scopus/Web of Science
140	Bacterial pathogen detection by conventional culture-based and recent alternative (polymerase chain reaction, isothermal amplification, enzyme linked immunosorbent assay, bacteriophage amplification, and gold nanoparticle aggregation) methods in food samples: A review	2021	10.1111/jfs.12870	Review	English	1	Kim S.-O., Kim S.-S.	Scopus/Web of Science
141	Biocontrol ability and action mechanism of dihydromaltophilin against Colletotrichum fructicola causing anthracnose of pear fruit	2021	10.1002/ps.6122	Article	English	2	Li C., Tang B., Cao S., Bao Y., Sun W., Zhao Y., Liu F.	Scopus/Web of Science/PubMed
142	Are specialists really safer than generalists for classical biocontrol?	2021	10.1007/s10526-020-10037-8	Review	English	1	Taylor J.M., Snyder W.E.	Scopus/Web of Science
143	Sub3 inhibits Aspergillus flavus growth by disrupting mitochondrial energy metabolism, and has potential biocontrol during peanut storage	2021	10.1002/jsfa.10657	Article	English	3	Zhang W., Lv Y., Lv A., Wei S., Zhang S., Li C., Hu Y.	Scopus/Web of Science/PubMed
144	Persistence of a Stx-Encoding Bacteriophage in Minced Meat Investigated by Application of an Improved DNA Extraction Method and Digital Droplet PCR	2021	10.3389/fmicb.2020.581575	Article	English	0	Spilsberg B., Sekse C., Urdahl A.M., Nesse L.L., Johannessen G.S.	Scopus/Web of Science/PubMed
145	Toxic Effect of Aflatoxins in Dogs Fed Contaminated Commercial Dry Feed: A Review	2021	10.3390/toxins13010065	Review	English	1	Martínez-Martínez L., Valdivia-Flores A.G., Guerrero-Barrera A.L., Quezada-Tristán T., Rangel-Muñoz E.J., Ortiz-Martínez R.	Scopus/Web of Science
146	Complete Genome Sequences of Three Listeria monocytogenes Bacteriophage Propagation Strains	2021	10.1128/mra.01159-20	Article	English	0	Hudson L.K., Peters T.L., Bryan D.W., Song Y., den Bakker H.C., Denes T.G.	Scopus/Web of Science
147	Complete genome sequences of novel bovine T4, rv5-like, and dhillonviruses effective against Escherichia coli O157	2021	10.1128/mra.01261-20	Article	English	0	Sváb D., Falgenhauer L., Chakraborty T., Tóth I.	Scopus/Web of Science
148	Phage therapy as a potential approach in the biocontrol of pathogenic bacteria associated with shellfish consumption	2021	10.1016/j.ijfoodmicro.2020.108995	Review	English	0	Pereira C., Costa P., Duarte J., Balcão V.M., Almeida A.	Scopus/Web of Science/PubMed
149	An innovative approach combining metabarcoding and ecological interaction networks for selecting candidate biological control agents	2021	10.1111/1365-2664.14016	Article	English	0	Ollivier M., Lesieur V., Tavoillot J., Bénetière F., Tixier M.-S., Martin J.-F.	Scopus/Web of Science
150	Assessment of Microbiological Quality of Fresh Vegetables and Oysters Produced in Buenos Aires Province, Argentina	2021	10.1007/s12560-021-09496-8	Article	English	0	Cammarata R.V., Barrios M.E., Díaz S.M., García López G., Fortunato M.S., Torres C., Blanco Fernández M.D., Mbayed V.A.	Scopus
151	In vitro efficiency evaluation of phage cocktail for biocontrol of Salmonella spp. in food products	2021	10.1007/s00203-021-02522-0	Article	English	0	S S.K., Bhat S.G.	Scopus/Web of Science/PubMed
152	Use of encapsulated lactic acid bacteria as bioprotective cultures in fresh Brazilian cheese	2021	10.1007/s42770-021-00579-z	Article	English	0	Ribeiro L.L.S.M., Araújo G.P., de Oliveira Ribeiro K., Torres I.M.S., De Martinis E.C.P., Marreto R.N., Alves V.F.	Scopus/Web of Science
153	The application of bacteriophage to control Cronobacter sakazakii planktonic and biofilm growth in infant formula milk	2021	10.1080/08927014.2021.1943741	Article	English	0	Kim H.S., Ashrafudoulla M., Kim B.-R., Mizan M.F.R., Jung S.-J., Sadekuzzaman M., Park S.H., Ha S.-D.	Scopus/Web of Science/PubMed
154	Natural protective agents and their applications as bio-preservatives in the food industry: An overview of current and future applications	2021	10.15586/ijfs.v33isp1.2045	Review	English	5	Amiri S., Moghanjougi Z.M., Bari M.R., Khaneghah A.M.	Scopus
155	High efficacy of a characterized lytic bacteriophage in combination with thyme essential oil against multidrug-resistant Staphylococcus aureus in chicken products	2021	10.22099/ijvr.2020.38083.5543	Article	English	0	Abdallah K., Tharwat A., Gharieb R.	Scopus/Web of Science/PubMed
156	Pollution by antibiotics and antimicrobial resistance in live stock and poultry manure in china, and countermeasures	2021	10.3390/antibiotics10050539	Article	English	2	Tian M., He X., Feng Y., Wang W., Chen H., Gong M., Liu D., Clarke J.L., Van Eerde A.	Scopus
157	The impact of management practices to prevent and control mycotoxins in the European food supply chain: MyToolBox project results	2021	10.3920/wmj2020.2588	Article	English	1	Focker M., Fels-Klerx H.J.V.D., Magan N., Edwards S.G., Grahovac M., Bagi F., Budakov D., Suman M., Schatzmayr G., Krska R., Nijs M.D.	Scopus/Web of Science
158	The use of probiotics in the reduction of campylobacter spp. Prevalence in poultry	2021	10.3390/ani11051355	Review	English	0	Śmiałek M., Kowalczyk J., Koncicki A.	Scopus
159	Reducing salmonella enterica serovar enteritidis contamination in food: Lytic bacteriophages in a homemade mayonnaise-like matrix [Redução da contaminação por salmonella enterica serovar enteritidis em alimentos: Bacteriófagos líticos em uma matriz caseira semelhante à maionese] [Reducción de la contaminación por salmonella enterica serovar enteritidis en alimentos: Bacteriófagos líticos en una m…	2021	10.17533/udea.rccp.v34n3a05	Article	English	0	Borie-Polanco C., Galarce-Gálvez N., Yévenes-Coa K., Yáñez-López J.-M., Robeson-Camus J., Carbonero-Martínez A.	Scopus/Web of Science
160	Bacteriophages for detection and control of foodborne bacterial pathogens—The case of Bacillus cereus and their phages	2021	10.1111/jfs.12906	Review	English	0	Abraha H.B., Kim K.-P., Sbhatu D.B.	Scopus/Web of Science
161	Avian pathogenic escherichia coli (Apec): An overview of virulence and pathogenesis factors, zoonotic potential, and control strategies	2021	10.3390/pathogens10040467	Review	English	3	Kathayat D., Lokesh D., Ranjit S., Rajashekara G.	Scopus
162	Salmonella spp. Infection – a continuous threat worldwide	2021	10.18683/germs.2021.1244	Review	English	0	Popa G.L., Popa M.I.	Scopus
163	Analysis of a small outbreak of Shiga toxin-producing Escherichia coli O157: H7 using long-read sequencing	2021	10.1099/mgen.0.000545	Article	English	0	Greig D.R., Jenkins C., Gharbia S.E., Dallman T.J.	Scopus/Web of Science
164	Microbial-based biocontrol solutions for fruits and vegetables: Recent in-sight, patents, and innovative trends	2021	10.2174/2212798412666210125141117	Review	English	4	Simone N., Capozzi V., Amodio M.L., Colelli G., Spano G., Russo P.	Scopus
165	Application of molecular biotechnology to manage biotic stress affecting crop enhancement and sustainable agriculture	2021	10.1016/bs.agron.2021.02.002	Book Chapter	English	0	Adetunji C.O., Kremer R.J., Makanjuola R., Sarin N.B.	Scopus
166	Postbiotics, as dynamic biomolecules, and their promising role in promoting food safety	2021	10.33263/briac116.1452914544	Review	English	1	Rad A.H., Aghebati-Maleki L., Kafil H.S., Gilani N., Abbasi A., Khani N.	Scopus/Web of Science
167	Influence of bacterial competitors on salmonella enterica and enterohemorrhagic escherichia coli growth in microbiological media and attachment to vegetable seeds	2021	10.3390/foods10020285	Article	English	1	Liu D., Walcott R., Solval K.M., Chen J.	Scopus/Web of Science/PubMed
168	Citrobacter rodentium Lysogenized with a Shiga Toxin-Producing Phage: A Murine Model for Shiga Toxin-Producing E. coli Infection	2021	10.1007/978-1-0716-1339-9_19	Book Chapter	English	0	Flowers L.J., Hu S., Shrestha A., Martinot A.J., Leong J.M., Osburne M.S.	Scopus
169	An assessment of the viability of lytic phages and their potency against multidrug resistant escherichia coli o177 strains under simulated rumen fermentation conditions	2021	10.3390/antibiotics10030265	Article	English	1	Montso P.K., Mnisi C.M., Ateba C.N., Mlambo V.	Scopus/Web of Science
170	The multifaceted plant-beneficial rhizobacteria toward agricultural sustainability	2021	10.17221/130/2020-pps	Review	English	2	Fasusi O.A., Babalola O.O.	Scopus/Web of Science
171	Aflatoxin contamination and recommendations to improve its control: A review	2021	10.3920/wmj2020.2599	Review	English	0	Kaale L.D., Kimanya M.E., Macha I.J., Mlalila N.	Scopus
172	Natural Competence and Horizontal Gene Transfer in Campylobacter	2021	10.1007/978-3-030-65481-8_10	Book Chapter	English	3	Golz J.C., Stingl K.	Scopus/Web of Science/PubMed
173	Phage Biocontrol of Campylobacter: A One Health Approach	2021	10.1007/978-3-030-65481-8_6	Book Chapter	English	1	Kittler S., Steffan S., Peh E., Plötz M.	Scopus/Web of Science
174	Chemistry, Safety, and Challenges of the Use of Organic Acids and Their Derivative Salts in Meat Preservation	2021	10.1155/2021/6653190	Review	English	5	Ben Braïek O., Smaoui S.	Scopus/Web of Science
175	Pollination, crop productivity, and arthropod and bird communities are marginally impacted by border vegetation in highbush blueberry production	2021	10.21273/horttech04735-20	Article	English	0	Smith O.M., Gerdeman B., Arrington M., Spitler H., Devetter L.W.	Scopus/Web of Science
176	Development of biodegradable films loaded with phages with antilisterial properties	2021	10.3390/polym13030327	Article	English	1	de Dicastillo C.L., Settier-Ramírez L., Gavara R., Hernández-Muñoz P., Carballo G.L.	Scopus/Web of Science/PubMed
177	Microbiological quality of high-demand food from three major cities in ecuador	2021	10.4315/jfp-20-271	Article	English	1	Salazar-Llorente E., Morales M., Sornoza I., Mariduena-Zavala M.G., Gu G., Nou X., Ortiz J., Maldonado-Alvarado P., Cevallos-Cevallos J.M.	Scopus/Web of Science/PubMed
178	Four temperate bacteriophages from methicillin-resistant staphylococcus aureus show broad bactericidal and biofilm removal activities [Geniş bakterisidal ve biyofilm giderme etkisi gösteren metisiline dirençli staphylococcus aureus kaynaklı dört yeni ilıman bakteriyofajın tanımlanması]	2021	10.9775/kvfd.2020.24680	Article	English	2	Abdurahman M.A., Tosun İ., Durukan İ., Khorshidtalab M., Kiliç A.O.	Scopus/Web of Science
179	The Good, the Bad, and the Risky: Can Birds Be Incorporated as Biological Control Agents into Integrated Pest Management Programs?	2021	10.1093/jipm/pmaa009	Article	English	6	Garcia K., Olimpi E.M., Karp D.S., Gonthier D.J.	Scopus/Web of Science
180	Antimicrobial potential of food lactic acid bacteria: Bioactive peptide decrypting from caseins and bacteriocin production	2021	10.3390/microorganisms9010065	Article	English	3	Nebbia S., Lamberti C., Lo Bianco G., Cirrincione S., Laroute V., Cocaign-Bousquet M., Cavallarin L., Giuffrida M.G., Pessione E.	Scopus/Web of Science/PubMed
181	Ways to control harmful biofilms: prevention, inhibition, and eradication	2021	10.1080/1040841x.2020.1842325	Review	English	0	Yin W., Xu S., Wang Y., Zhang Y., Chou S.-H., Galperin M.Y., He J.	Scopus
182	Characterization and Genomic Analysis of Escherichia coli O157:H7 Bacteriophage FEC14, a New Member of Genus Kuttervirus	2021	10.1007/s00284-020-02283-x	Article	English	1	Fan C., Tie D., Sun Y., Jiang J., Huang H., Gong Y., Zhao C.	Scopus/Web of Science/PubMed
183	Isolation and evaluation of anti-listeria lactococcus lactis from vegetal sources	2021	10.1007/978-1-0716-0982-8_19	Book Chapter	English	0	Ho V.T.T., Dong A., Lo R., Turner M.S.	Scopus/PubMed
184	Control of listeria monocytogenes biofilms in a simulated food-processing environment	2021	10.1007/978-1-0716-0982-8_17	Book Chapter	English	0	Poimenidou S.V., Manios S.G., Skandamis P.N.	Scopus
185	M13 phage-based nanoprobe for SERS detection and inactivation of Staphylococcus aureus	2021	10.1016/j.talanta.2020.121668	Article	English	9	Wang X.-Y., Yang J.-Y., Wang Y.-T., Zhang H.-C., Chen M.-L., Yang T., Wang J.-H.	Scopus/Web of Science/PubMed
186	Investigating Outbreaks of Salmonella Typhimurium Using Case-Control Studies, with a Reference to the One Health Approach	2021	10.1007/978-1-0716-0791-6_3	Book Chapter	English	0	Kuhn K.G., Ethelberg S.	Scopus
187	Antifungal activity of rapamycin on Botryosphaeria dothidea and its effect against Chinese hickory canker	2021	10.1002/ps.6035	Article	English	0	Jiang H., Rao Y., Mei L., Wang Y.	Scopus/Web of Science/PubMed
188	Agronomic practices to limit pre- and post-harvest contamination and proliferation of human pathogenic Enterobacteriaceae in vegetable produce	2021	10.1016/j.foodcont.2020.107486	Review	English	4	Lenzi A., Marvasi M., Baldi A.	Scopus/Web of Science
189	Recent methods and biosensors for foodborne pathogen detection in fish: progress and future prospects to sustainable aquaculture systems	2021	10.1080/10408398.2020.1767032	Review	English	1	Pires N.M.M., Dong T., Yang Z., da Silva L.F.B.A.	Scopus
190	Bacteriophage applications for fresh produce food safety	2021	10.1080/09603123.2019.1680819	Review	English	1	López-Cuevas O., Medrano-Félix J.A., Castro-Del Campo N., Chaidez C.	Scopus/Web of Science/PubMed
191	Current Perspectives and Potential of Probiotics to Limit Foodborne Campylobacter in Poultry	2020	10.3389/fmicb.2020.583429	Review	English	2	Deng W., Dittoe D.K., Pavilidis H.O., Chaney W.E., Yang Y., Ricke S.C.	Scopus
192	Exebacase	2020	10.1358/dof.2020.45.12.3191005	Article	English	0	Thakare R., Dasgupta A., Chopra S.	Scopus
193	Characterization of salmonella isolates from various geographical regions of the caucasus and their susceptibility to bacteriophages	2020	10.3390/v12121418	Article	English	2	Makalatia K., Kakabadze E., Wagemans J., Grdzelishvili N., Bakuradze N., Natroshvili G., Macharashvili N., Sedrakyan A., Arakelova K., Ktsoyan Z., Zakharyan M., Gevorgyan Z., Mnatsakanyan A., Tishkova F., Lood C., Vandenheuvel D., Lavigne R., Pirnay J.-P., De Vos D., Chanishvili N., Merabishvili M.	Scopus/Web of Science/PubMed
194	Escherichia coli as commensal and pathogenic bacteria among food-producing animals: Health implications of extended spectrum β-lactamase (ESBL) production	2020	10.3390/ani10122239	Article	English	7	Ramos S., Silva V., de Lurdes Enes Dapkevicius M., Caniça M., Tejedor-Junco M.T., Igrejas G., Poeta P.	Scopus
195	Simultaneous control of staphylococcus aureus and bacillus cereus using a hybrid endolysin lysb4ead-lyssa11	2020	10.3390/antibiotics9120906	Article	English	2	Son B., Kong M., Cha Y., Bai J., Ryu S.	Scopus/Web of Science/PubMed
196	The use of bacteriophages for food safety	2020	10.1016/j.cofs.2020.10.006	Review	English	6	Endersen L., Coffey A.	Scopus/Web of Science
197	Phage lysin that specifically eliminates Clostridium botulinum Group I cells	2020	10.1038/s41598-020-78622-6	Article	English	2	Zhang Z., Lahti M., Douillard F.P., Korkeala H., Lindström M.	Scopus/Web of Science/PubMed
198	A rigorous assessment and comparison of enumeration methods for environmental viruses	2020	10.1038/s41598-020-75490-y	Article	English	1	Kaletta J., Pickl C., Griebler C., Klingl A., Kurmayer R., Deng L.	Scopus
199	Bacteriophage in-feed application: A novel approach to preventing Salmonella Enteritidis colonization in chicks fed experimentally contaminated feed	2020	10.1016/j.japr.2020.09.003	Article	English	0	Kimminau E.A., Russo K.N., Karnezos T.P., Oh H.G., Lee J.J., Tate C.C., Baxter J.A., Berghaus R.D., Hofacre C.L.	Scopus/Web of Science
200	Accurate and sensitive detection of Salmonella in foods by engineered bacteriophages	2020	10.1038/s41598-020-74587-8	Article	English	3	Nguyen M.M., Gil J., Brown M., Cesar Tondo E., Soraya Martins de Aquino N., Eisenberg M., Erickson S.	Scopus/Web of Science
201	Dennettia tripetala: Hot aqueous dried plant part and selected chemical components of the plant as biopreservative in the storage of Vigna unguiculata grains	2020	10.1016/j.jspr.2020.101698	Article	English	0	Fasuan T.O., Chukwu C.T.	Scopus/Web of Science
202	Edible coatings and antimicrobial nanoemulsions for enhancing shelf life and reducing foodborne pathogens of fruits and vegetables: A review	2020	10.1016/j.susmat.2020.e00215	Review	English	20	Al-Tayyar N.A., Youssef A.M., Al-Hindi R.R.	Scopus/Web of Science
203	Characterization of a novel endolysin from bacteriophage infecting Vibrio parahaemolyticus, vB_VpaP_KF2	2020	10.1186/s13765-020-00523-z	Article	English	0	Lim J.-A., Lee N., Chun H.-S., Chang H.-J.	Scopus/Web of Science
204	Application of MS bacteriophages on contaminated trimmings reduces Escherichia coli O157 and non-O157 in ground beef	2020	10.1016/j.meatsci.2020.108243	Article	English	1	Shebs-Maurine E.L., Torres E.S., Yeh-Parker Y., de Mello A.S.	Scopus
205	Development of phage delivery by bioencapsulation of artemia nauplii with Edwardsiella tarda phage (ETP-1)	2020	10.1007/s42770-020-00324-y	Article	English	3	Nikapitiya C., Dananjaya S.H.S., Edirisinghe S.L., Chandrarathna H.P.S.U., Lee J., De Zoysa M.	Scopus
206	Study of the bioremediatory capacity of wild yeasts	2020	10.1038/s41598-020-68154-4	Article	English	4	García-Béjar B., Arévalo-Villena M., Guisantes-Batan E., Rodríguez-Flores J., Briones A.	Scopus
207	Lineage-specific evolution and gene flow in Listeria monocytogenes are independent of bacteriophages	2020	10.1111/1462-2920.15111	Article	English	1	Zamudio R., Haigh R.D., Ralph J.D., De Ste Croix M., Tasara T., Zurfluh K., Kwun M.J., Millard A.D., Bentley S.D., Croucher N.J., Stephan R., Oggioni M.R.	Scopus/Web of Science
208	Biosurfactant produced by Bacillus subtilis V26: a potential biological control approach for sustainable agriculture development	2020	10.1007/s13165-020-00316-0	Article	English	4	Ben Khedher S., Boukedi H., Laarif A., Tounsi S.	Scopus
209	Characteristics of lytic phage vB_EcoM-ECP26 and reduction of shiga-toxin producing Escherichia coli on produce romaine	2020	10.1186/s13765-020-00502-4	Article	English	4	Park D.-W., Lim G.-Y., Lee Y.-D., Park J.-H.	Scopus/Web of Science
210	Gene Replacement Therapy: A Primer for the Health-system Pharmacist	2020	10.1177/0897190019854962	Review	English	8	Petrich J., Marchese D., Jenkins C., Storey M., Blind J.	Scopus
211	A Strain of Bacillus amyloliquefaciens Can Prevent Vibrio vulnificus Colonization in Crassostrea gigas Oysters	2020	10.3389/fmars.2020.596343	Article	English	0	Freire-Peñaherrera A.M., Tirapé A., Landívar-Zambrano J., Cevallos-Cevallos J.M.	Scopus/Web of Science
212	Bacteriophages to control Shiga toxin-producing E. coli–safety and regulatory challenges	2020	10.1080/07388551.2020.1805719	Review	English	3	Pinto G., Almeida C., Azeredo J.	Scopus/Web of Science/PubMed
213	Isolation and Characterization of Listeria monocytogenes Phage vB_LmoH_P61, a Phage With Biocontrol Potential on Different Food Matrices	2020	10.3389/fsufs.2020.521645	Article	English	0	Stone E., Lhomet A., Neve H., Grant I.R., Campbell K., McAuliffe O.	Scopus/Web of Science
214	Aspergillus flavus and aflatoxin contamination in the maize value chain and what needs to be done in Tanzania	2020	10.1016/j.sciaf.2020.e00606	Review	English	1	Massomo S.M.S.	Scopus/Web of Science
215	Influence of physico-chemical factors on phages isolated in dairy processing plants of Ukraine	2020	10.15407/microbiolj82.06.084	Article	English	0	Naumenko O.V., Danylenko S.G., Kopylova K.V., Gunko S.M.	Scopus
216	Effectiveness of phage-based inhibition of listeria monocytogenes in food products and food processing environments	2020	10.3390/microorganisms8111764	Review	English	9	Kawacka I., Olejnik-Schmidt A., Schmidt M., Sip A.	Scopus/Web of Science/PubMed
217	Mutant and Recombinant Phages Selected from In Vitro Coevolution Conditions Overcome Phage-Resistant Listeria monocytogenes	2020	10.1128/aem.02138-20	Article	English	5	Peters T.L., Song Y., Bryan D.W., Hudson L.K., Denes T.G.	Scopus/Web of Science/PubMed
218	Opportunities for broadening the application of cell wall lytic enzymes	2020	10.1007/s00253-020-10862-y	Review	English	4	Bhagwat A., Mixon M., Collins C.H., Dordick J.S.	Scopus
219	Biocontrol potential of native yeast strains against Aspergillus flavus and aflatoxin production in pistachio	2020	10.1080/19440049.2020.1811901	Article	English	3	Moradi M., Rohani M., Fani S.R., Mosavian M.T.H., Probst C., Khodaygan P.	Scopus/Web of Science/PubMed
220	Fluorescence detection of histamine based on specific binding bioreceptors and carbon quantum dots	2020	10.1016/j.bios.2020.112519	Article	English	13	Shi R., Feng S., Park C.Y., Park K.Y., Song J., Park J.P., Chun H.S., Park T.J.	Scopus/Web of Science/PubMed
221	Postbiotics produced by lactic acid bacteria: The next frontier in food safety	2020	10.1111/1541-4337.12613	Article	English	22	Moradi M., Kousheh S.A., Almasi H., Alizadeh A., Guimarães J.T., Yılmaz N., Lotfi A.	Scopus/Web of Science/PubMed
222	Bacteriophage biocontrol to fight Listeria outbreaks in seafood	2020	10.1016/j.fct.2020.111682	Article	English	1	Lasagabaster A., Jiménez E., Lehnherr T., Miranda-Cadena K., Lehnherr H.	Scopus/Web of Science
223	Trending biocontrol strategies against Cronobacter sakazakii: A recent updated review	2020	10.1016/j.foodres.2020.109385	Review	English	3	Chauhan R., Singh N., Pal G.K., Goel G.	Scopus/Web of Science/PubMed
224	Antimicrobial activity of bacteriocins produced by Enterococcus isolates recovered from Egyptian homemade dairy products against some foodborne pathogens	2020	10.1007/s10123-020-00127-z	Article	English	2	Sonbol F.I., Abdel Aziz A.A., El-Banna T.E., Al-Fakhrany O.M.	Scopus/Web of Science/PubMed
225	Antibacterial Activity and Mechanism of Lacidophilin From Lactobacillus pentosus Against Staphylococcus aureus and Escherichia coli	2020	10.3389/fmicb.2020.582349	Article	English	1	Zhu Y., Zhang S.	Scopus
226	Sensitive and hook effect–free lateral flow assay integrated with cascade signal transduction system	2020	10.1016/j.snb.2020.128465	Article	English	5	Chen W., Shan S., Peng J., Liu D., Xia J., Shao B., Lai W.	Scopus
227	Mycotoxins in ethiopia: A review on prevalence, economic and health impacts	2020	10.3390/toxins12100648	Review	English	3	Mamo F.T., Abate B.A., Tesfaye K., Nie C., Wang G., Liu Y.	Scopus
228	Characterization of endolysin LysECP26 derived from rV5-Like Phage vB_EcoMECP26 for inactivation of escherichia coli O157:H7	2020	10.4014/jmb.2005.05030	Article	English	3	Park D.-W., Park J.-H.	Scopus/Web of Science
229	AquaSparkTM – Rapid Environmental Monitoring of Listeria monocytogenes	2020	10.2533/chimia.2020.791	Article	English	0	Ganz G.M., Reinau L., Imhaus A.-F., Hupfeld M., Fieseler L.	Scopus
230	Genetic and Phenotypic Factors Associated with Persistent Shedding of Shiga Toxin-Producing Escherichia coli by Beef Cattle	2020	10.1128/aem.01292-20	Article	English	2	Blankenship H.M., Carbonell S., Mosci R.E., McWilliams K., Pietrzen K., Benko S., Gatesy T., Grooms D., Manning S.D.	Scopus
231	Bioluminescent detection of zearalenone using recombinant peptidomimetic Gaussia luciferase fusion protein	2020	10.1007/s00604-020-04538-7	Article	English	3	Peltomaa R., Fikacek S., Benito-Peña E., Barderas R., Head T., Deo S., Daunert S., Moreno-Bondi M.C.	Scopus/Web of Science/PubMed
232	Employing list-shield bacteriophage as a bio-control intervention for Listeria monocytogenes from raw beef surface and maintain meat quality during refrigeration storage	2020	10.1016/j.lwt.2020.109784	Article	English	4	Ishaq A., Ebner P.D., Syed Q.A., Ubaid ur Rahman H.	Scopus/Web of Science
233	Role of biological control agents and physical treatments in maintaining the quality of fresh and minimally-processed fruit and vegetables	2020	10.1080/10408398.2019.1664979	Review	English	13	Leneveu-Jenvrin C., Charles F., Barba F.J., Remize F.	Scopus/Web of Science
234	Potential for bacteriophage cocktail to complement commercial sanitizer use on produce against escherichia coli o157:H7	2020	10.3390/microorganisms8091316	Article	English	2	Jagannathan B.V., Kitchens S., Vijayakumar P.P., Price S., Morgan M.	Scopus/Web of Science/PubMed
235	Evaluating of phage as bio-control agent in enumeration of food borne pathogenic pseudomonas aeruginosa	2020	10.22207/jpam.14.3.52	Article	English	0	Hemalata V.B., Oli A.K., Virupakshaiah D.B.M.	Scopus/Web of Science
236	Genetic analysis and characterization of a bacteriophage ØCJ19 active against enterotoxigenic escherichia coli	2020	10.5851/kosfa.2020.e49	Article	English	1	Kim G.-H., Kim J.-W., Kim J., Chae J.P., Lee J.-S., Yoon S.-S.	Scopus/Web of Science/PubMed
237	Characterization of PlyB221 and PlyP32, two novel endolysins encoded by phages preying on the Bacillus cereus Group	2020	10.3390/v12091052	Article	English	0	Leprince A., Nuytten M., Gillis A., Mahillon J.	Scopus/Web of Science
238	Controlling foodborne pathogens with natural antimicrobials by biological control and antivirulence strategies	2020	10.1016/j.heliyon.2020.e05020	Review	English	5	Abdelhamid A.G., El-Dougdoug N.K.	Scopus/Web of Science
239	Bacteriophage-induced lipopolysaccharide mutations in escherichia coli lead to hypersensitivity to food grade surfactant sodium dodecyl sulfate	2020	10.3390/antibiotics9090552	Article	English	1	Zhong Z., Emond-Rheault J.-G., Bhandare S., Lévesque R., Goodridge L.	Scopus/Web of Science/PubMed
240	Comparative Genomic Analysis of a Multidrug-Resistant Campylobacter jejuni Strain YH002 Isolated from Retail Beef Liver	2020	10.1089/fpd.2019.2770	Article	English	5	Ghatak S., He Y., Reed S., Irwin P.	Scopus
241	A proof of principle for the detection of viable brucella spp. In raw milk by qpcr targeting bacteriophages	2020	10.3390/microorganisms8091326	Article	English	1	Projahn M., Hammerl J.A., Dieckmann R., Dahouk S.A.	Scopus/Web of Science/PubMed
242	Isolation and Characterization of a Lytic Salmonella paratyphi Phage and Its Antibiofilm Activity Individually or Collaborative with Kanamycin Sulfate	2020	10.1089/vim.2020.0030	Article	English	0	Jiang L., Zheng R.	Scopus/Web of Science/PubMed
243	Long-term impact of chemical and alternative fungicides applied to grapevine CV nebbiolo on berry transcriptome	2020	10.3390/ijms21176067	Article	English	0	Balestrini R., Ghignone S., Quiroga G., Fiorilli V., Romano I., Gambino G.	Scopus/Web of Science/PubMed
244	Antilisterial activity of chitosan-based edible coating incorporating cell-free supernatant from Pediococcus pentosaceus 147 on the preservation of fresh cheese	2020	10.1111/jfpp.14715	Article	English	2	Jutinico-Shubach A., Gutiérrez-Cortés C., Suarez H.	Scopus/Web of Science
245	Recent trends in detecting, controlling, and detoxifying of patulin mycotoxin using biotechnology methods	2020	10.1111/1541-4337.12599	Article	English	9	Ngolong Ngea G.L., Yang Q., Castoria R., Zhang X., Routledge M.N., Zhang H.	Scopus/Web of Science/PubMed
246	New and alternative strategies for the prevention, control, and treatment of antibiotic-resistant Campylobacter	2020	10.1016/j.trsl.2020.04.009	Review	English	8	Dai L., Sahin O., Grover M., Zhang Q.	Scopus
247	Efficient isolation of Campylobacter bacteriophages from chicken skin, analysis of several isolation protocols	2020	10.1016/j.fm.2020.103486	Article	English	2	Nafarrate I., Mateo E., Amárita F., de Marañón I.M., Lasagabaster A.	Scopus/Web of Science/PubMed
248	Chronological set of E. coli O157:H7 bovine strains establishes a role for repeat sequences and mobile genetic elements in genome diversification	2020	10.1186/s12864-020-06943-x	Article	English	0	Stanton E., Wahlig T.A., Park D., Kaspar C.W.	Scopus/Web of Science
249	Draft genome sequence of the lytic Salmonella phage OSY-STA, which infects multiple Salmonella serovars	2020	10.1128/mra.00868-20	Article	English	1	Yi Y., Abdelhamid A.G., Xu Y., Yousefa A.E.	Scopus/Web of Science/PubMed
250	Characterization of Salmonella bacteriophages and their potential use in dishwashing materials	2020	10.1111/jam.14617	Article	English	2	Imklin N., Nasanit R.	Scopus/Web of Science/PubMed
251	Volatile organic compounds from Starmerella bacillaris to control gray mold on apples and modulate cider aroma profile	2020	10.1016/j.fm.2020.103446	Article	English	9	Lemos Junior W.J.F., Binati R.L., Felis G.E., Slaghenaufi D., Ugliano M., Torriani S.	Scopus
252	Evaluation of a Potential Bacteriophage Cocktail for the Control of Shiga-Toxin Producing Escherichia coli in Food	2020	10.3389/fmicb.2020.01801	Article	English	2	Mangieri N., Picozzi C., Cocuzzi R., Foschino R.	Scopus/Web of Science/PubMed
253	Non-typhoidal salmonella at the human-food-of-animal-origin interface in Australia	2020	10.3390/ani10071192	Review	English	7	Sodagari H.R., Wang P., Robertson I., Habib I., Sahibzada S.	Scopus
254	Assessing the biological safety of atmospheric cold plasma treated wheat using cell and insect models	2020	10.3390/foods9070898	Article	English	2	Los A., Ziuzina D., van Cleynenbreugel R., Boehm D., Bourke P.	Scopus/Web of Science
255	Sublethal concentrations of undissociated acetic acid may not always stimulate acid resistance in Salmonella enterica sub. enterica serovar Enteritidis Phage Type 4: Implications of challenge substrate associated factors	2020	10.1371/journal.pone.0234999	Article	English	1	Gavriil A., Thanasoulia A., Skandamis P.N.	Scopus/Web of Science/PubMed
256	Comprehensive evaluation of the safety and efficacy of BAFASAL® bacteriophage preparation for the reduction of salmonella in the food chain	2020	10.3390/v12070742	Article	English	4	Wójcik E.A., Stanczyk M., Wojtasik A., Kowalska J.D., Nowakowska M., Lukasiak M., Bartnicka M., Kazimierczak J., Dastych J.	Scopus/Web of Science
257	Thermal resistance of foodborne pathogens and enterococcus faecium NRRL B-2354 on inoculated pistachios	2020	10.4315/jfp-19-561	Article	English	4	Moussavi M., Frelka J.C., Hildebrandt I.M., Marks B.P., Harris L.J.	Scopus/Web of Science/PubMed
258	Glycotyping and specific separation of Listeria monocytogenes with a novel bacteriophage protein tool kit	2020	10.1128/aem.00612-20	Article	English	12	Sumrall E.T., Röhrig C., Hupfeld M., Selvakumar L., Du J., Dunne M., Schmelcher M., Shen Y., Loessner M.J.	Scopus/Web of Science
259	Broad-host-range Salmonella bacteriophage STP4-a and its potential application evaluation in poultry industry	2020	10.1016/j.psj.2020.03.051	Article	English	6	Li M., Lin H., Jing Y., Wang J.	Scopus/Web of Science
260	Strategies and novel technologies to control Campylobacter in the poultry chain: A review	2020	10.1111/1541-4337.12544	Article	English	13	Soro A.B., Whyte P., Bolton D.J., Tiwari B.K.	Scopus
261	Biosensors to support sustainable agriculture and food safety	2020	10.1016/j.trac.2020.115906	Review	English	22	Griesche C., Baeumner A.J.	Scopus
262	Efficiency of phage cocktail to reduce Salmonella Typhimurium on chicken meat during low temperature storage	2020	10.1016/j.lwt.2020.109580	Article	English	7	Abhisingha M., Dumnil J., Pitaksutheepong C.	Scopus/Web of Science
263	Electrochemical biosensors for pathogen detection	2020	10.1016/j.bios.2020.112214	Review	English	117	Cesewski E., Johnson B.N.	Scopus
264	Methicillin-Resistant Staphylococcus aureus CC398 in Purulent Lesions of Piglets and Fattening Pigs in Portugal	2020	10.1089/mdr.2019.0219	Article	English	3	Santos V., Gomes A., Ruiz-Ripa L., Mama O.M., Sabença C., Sousa M., Silva V., Sousa T., Vieira-Pinto M., Igrejas G., Torres C., Poeta P.A.C.Q.D.	Scopus/Web of Science
265	Genetic and Functional Analyses of Virulence Potential of an Escherichia coli O157:H7 Strain Isolated From Super-Shedder Cattle	2020	10.3389/fcimb.2020.00271	Article	English	0	Teng L., Lee S., Park D., Jeong K.C.	Scopus
266	Application of bacteriophages to control Salmonella Enteritidis in raw eggs	2020	10.22099/ijvr.2020.36349.5307	Article	English	1	Sonalika J., Srujana A.S., Akhila D.S., Juliet M.R., Santhosh K.S.	Scopus
267	STUDY of CHITINASE and CHITINOLYTIC ACTIVITY of LACTOBACILLUS STRAINS	2020	10.1556/066.2020.49.2.11	Article	English	2	Horwh-Szanics E., Perjessy J., Klupacs A., Takacs K., Nagy A., Koppany-Szabo E., Hegyi F., Nemeth-Szerdahelyi E., Du M.Y., Wang Z.R., Kan J.Q., Zalan Zs.	Scopus/Web of Science
268	Efficacy of experimental phage therapies in livestock	2020	10.1017/s1466252319000161	Review	English	4	Dec M., Wernicki A., Urban-Chmiel R.	Scopus
269	The role of biofilms in the development and dissemination of microbial resistance within the food industry	2020	10.3390/foods9060816	Review	English	3	Giaouris E., Simoes M., Dubois-Brissonnet F.	Scopus/Web of Science/PubMed
270	A review of salmonella and campylobacter in broiler meat: Emerging challenges and food safety measures	2020	10.3390/foods9060776	Review	English	10	Thames H.T., Sukumaran A.T.	Scopus/Web of Science/PubMed
271	Lactic acid bacteria as antibacterial agents to extend the shelf life of fresh and minimally processed fruits and vegetables: Quality and safety aspects	2020	10.3390/microorganisms8060952	Review	English	23	Agriopoulou S., Stamatelopoulou E., Sachadyn-Król M., Varzakas T.	Scopus/Web of Science/PubMed
272	Effectiveness of Sodium alginate active coatings containing bacteriocin EFL4 for the quality improvement of ready-to-eat fresh salmon fillets during cold storage	2020	10.3390/coatings10060506	Article	English	3	Mei J., Shen Y., Liu W., Lan W., Li N., Xie J.	Scopus/Web of Science
273	Rapid detection of Escherichia coli using bacteriophage-induced lysis and image analysis	2020	10.1371/journal.pone.0233853	Article	English	5	Yang X., Wisuthiphaet N., Young G.M., Nitin N.	Scopus/Web of Science/PubMed
274	Engineered reporter phages for rapid bioluminescence-based detection and differentiation of viable Listeria cells	2020	10.1128/aem.00442-20	Article	English	12	Meile S., Sarbach A., Du J., Schuppler M., Saez C., Loessner M.J., Kilcher S.	Scopus/Web of Science/PubMed
275	Isolation and application of bacteriophages alone or in combination with nisin against planktonic and biofilm cells of Staphylococcus aureus	2020	10.1007/s00253-020-10581-4	Article	English	7	Duc H.M., Son H.M., Ngan P.H., Sato J., Masuda Y., Honjoh K.-I., Miyamoto T.	Scopus/Web of Science/PubMed
276	A broad-spectrum phage controls multidrug-resistant Salmonella in liquid eggs	2020	10.1016/j.foodres.2020.109011	Article	English	8	Li Z., Ma W., Li W., Ding Y., Zhang Y., Yang Q., Wang J., Wang X.	Scopus/Web of Science
277	An improved cleaning system to reduce microbial contamination of poultry transport crates in the United Kingdom	2020	10.1111/jam.14576	Article	English	4	Atterbury R.J., Gigante A.M., Tinker D., Howell M., Allen V.M.	Scopus
278	Impacts of food matrix on bacteriophage and endolysin antimicrobial efficacy and performance	2020	10.1080/10408398.2019.1584874	Review	English	6	Shannon R., Radford D.R., Balamurugan S.	Scopus/Web of Science/PubMed
279	Complete Genome Sequences of Five Salmonella enterica Phages, NBSal001, NBSal002, NBSal003, NBSal004, and NBSal005	2020	10.1128/mra.00301-20	Article	English	1	Llanos C.D., Ortega J., Bardales J.A.	Scopus/Web of Science/PubMed
280	Fluorometric detection of phages in liquid media: Application to turbid samples	2020	10.1016/j.aca.2020.03.016	Article	English	1	Rajnovic D., Mas J.	Scopus/Web of Science/PubMed
281	High prevalence of multidrug resistant S. aureus-CC398 and frequent detection of enterotoxin genes among non-CC398 S. aureus from pig-derived food in Spain	2020	10.1016/j.ijfoodmicro.2020.108510	Article	English	10	Mama O.M., Morales L., Ruiz-Ripa L., Zarazaga M., Torres C.	Scopus/Web of Science/PubMed
282	Inactivation by osmotic dehydration and air drying of Salmonella, Shiga toxin-producing Escherichia coli, Listeria monocytogenes, hepatitis A virus and selected surrogates on blueberries	2020	10.1016/j.ijfoodmicro.2020.108522	Article	English	4	Bai X., Campagnoli M., Butot S., Putallaz T., Michot L., Zuber S.	Scopus/Web of Science/PubMed
283	Polyvalent phage CoNShP-3 as a natural antimicrobial agent showing lytic and antibiofilm activities against antibiotic-resistant coagulase-negative staphylococci strains	2020	10.3390/foods9050673	Article	English	5	Sofy A.R., El Haliem N.F.A., Refaey E.E., Hmed A.A.	Scopus/Web of Science/PubMed
284	Activity of bacteriophage and complex tannins against biofilm-forming shiga toxin-producing escherichia coli from Canada and South Africa	2020	10.3390/antibiotics9050257	Article	English	4	Bumunang E.W., Ateba C.N., Stanford K., Niu Y.D., Wang Y., McAllister T.A.	Scopus/Web of Science/PubMed
285	The use of bacteriophages in the poultry industry	2020	10.3390/ani10050872	Review	English	18	Żbikowska K., Michalczuk M., Dolka B.	Scopus/Web of Science/PubMed
286	Bacteriophage-derived endolysins applied as potent biocontrol agents to enhance food safety	2020	10.3390/microorganisms8050724	Review	English	13	Chang Y.	Scopus/Web of Science/PubMed
287	Advanced methods for detection of Bacillus cereus and its pathogenic factors	2020	10.3390/s20092667	Review	English	11	Ramarao N., Tran S.-L., Marin M., Vidic J.	Scopus/Web of Science/PubMed
288	Suitability of the nisin z-producer lactococcus lactis subsp. Lactis CBM 21 to be used as an adjunct culture for squacquerone cheese production	2020	10.3390/ani10050782	Article	English	1	Siroli L., Patrignani F., D’alessandro M., Salvetti E., Torriani S., Lanciotti R.	Scopus
289	A novel tail-associated o91-specific polysaccharide depolymerase from a podophage reveals lytic efficacy of Shiga Toxin-producing escherichia coli	2020	10.1128/aem.00145-20	Article	English	6	Chen Y., Li X., Wang S., Guan L., Li X., Hu D., Gao D., Song J., Chen H., Qiana P.	Scopus/Web of Science/PubMed
290	Occurrence and preventive strategies to control mycotoxins in cereal-based food	2020	10.1111/1541-4337.12546	Review	English	20	Wan J., Chen B., Rao J.	Scopus/Web of Science/PubMed
291	Methods for detection of viable foodborne pathogens: current state-of-art and future prospects	2020	10.1007/s00253-020-10542-x	Review	English	23	Foddai A.C.G., Grant I.R.	Scopus/Web of Science/PubMed
292	Antimicrobial activity of enterocins against Listeria sp. and other food spoilage bacteria	2020	10.1007/s10529-020-02810-7	Article	English	5	Furlaneto-Maia L., Ramalho R., Rocha K.R., Furlaneto M.C.	Scopus/Web of Science/PubMed
293	Isolation, characterization and application of a polyvalent phage capable of controlling Salmonella and Escherichia coli O157:H7 in different food matrices	2020	10.1016/j.foodres.2020.108977	Article	English	21	Duc H.M., Son H.M., Yi H.P.S., Sato J., Ngan P.H., Masuda Y., Honjoh K.-I., Miyamoto T.	Scopus/Web of Science/PubMed
294	Evasion of Plant Innate Defense Response by Salmonella on Lettuce	2020	10.3389/fmicb.2020.00500	Article	English	6	Johnson N., Litt P.K., Kniel K.E., Bais H.	Scopus/Web of Science/PubMed
295	Listeria monocytogenes wall teichoic acid glycosylation promotes surface anchoring of virulence factors, resistance to antimicrobial peptides, and decreased susceptibility to antibiotics	2020	10.3390/pathogens9040290	Article	English	4	Meireles D., Pombinho R., Carvalho F., Sousa S., Cabanes D.	Scopus/Web of Science
296	Survival of human norovirus surrogates in water upon exposure to thermal and non-thermal antiviral treatments	2020	10.3390/v12040461	Article	English	1	Zhu S., Barnes C., Bhar S., Hoyeck P., Galbraith A.N., Devabhaktuni D., Karst S.M., Montazeri N., Jones M.K.	Scopus/Web of Science/PubMed
297	Phage Biocontrol Improves Food Safety by Significantly Reducing the Level and Prevalence of Escherichia coli O157:H7 in Various Foods	2020	10.4315/0362-028x.jfp-19-433	Article	English	5	Vikram A., Tokman J.I., Woolston J., Sulakvelidze A.	Scopus/Web of Science/PubMed
298	Insights into Cronobacter sakazakii Biofilm Formation and Control Strategies in the Food Industry	2020	10.1016/j.eng.2020.02.007	Article	English	16	Ling N., Forsythe S., Wu Q., Ding Y., Zhang J., Zeng H.	Scopus/Web of Science
299	Characterization of two novel lytic bacteriophages for reducing biofilms of zoonotic multidrug-resistant Staphylococcus aureus and controlling their growth in milk	2020	10.1016/j.lwt.2020.109145	Article	English	7	Ali Gharieb R.M., Saad M.F., Mohamed A.S., Tartor Y.H.	Scopus/Web of Science
300	Next-generation sequencing as a screening tool for foodborne pathogens in fresh produce	2020	10.1016/j.mimet.2020.105840	Article	English	3	Lewis E., Hudson J.A., Cook N., Barnes J.D., Haynes E.	Scopus/Web of Science/PubMed
301	Partial characterization and in vitro evaluation of a lytic bacteriophage for biocontrol of Campylobacter jejuni in mutton and chicken meat	2020	10.1111/jfs.12770	Article	English	2	Thung T.Y., Lee E., Mahyudin N.A., Wan Mohamed Radzi C.W.J., Mazlan N., Tan C.W., Radu S.	Scopus/Web of Science
302	Characterization of a novel T7-like Salmonella Typhimurium (ATCC13311) bacteriophage LPST144 and its endolysin	2020	10.1016/j.lwt.2020.109034	Article	English	6	Yang Q., Ding Y., Nie R., Yao L., Wang X., Zhou M., Wang J., Wang X.	Scopus/Web of Science
303	Treatment of fresh produce with a Salmonella-targeted bacteriophage cocktail is compatible with chlorine or peracetic acid and more consistently preserves the microbial community on produce	2020	10.1111/jfs.12763	Article	English	3	Moye Z.D., Das C.R., Tokman J.I., Fanelli B., Karathia H., Hasan N.A., Marek P.J., Senecal A.G., Sulakvelidze A.	Scopus/Web of Science
304	Food allergomics based on high-throughput and bioinformatics technologies	2020	10.1016/j.foodres.2019.108942	Review	English	5	Wang C., Wang Y., Liu G., Fu L.	Scopus/Web of Science/PubMed
305	In-milk inactivation of Escherichia coli O157:H7 by the environmental lytic bacteriophage ECPS-6	2020	10.1111/jfs.12747	Article	English	5	Grygorcewicz B., Chajęcka-Wierzchowska W., Augustyniak A., Wasak A., Stachurska X., Nawrotek P., Dołęgowska B.	Scopus/Web of Science
306	Binding of Phage-Encoded FlaGrab to Motile Campylobacter jejuni Flagella Inhibits Growth, Downregulates Energy Metabolism, and Requires Specific Flagellar Glycans	2020	10.3389/fmicb.2020.00397	Article	English	3	Sacher J.C., Shajahan A., Butcher J., Patry R.T., Flint A., Hendrixson D.R., Stintzi A., Azadi P., Szymanski C.M.	Scopus/Web of Science
307	Genome Sequence of an Emerging Salmonella enterica Serovar Infantis and Genomic Comparison with Other S. Infantis Strains	2020	10.1093/gbe/evaa048	Article	English	4	Cohen E., Rahav G., Gal-Mor O., Ochman H.	Scopus/Web of Science
308	Label-free impedimetric biosensors for the control of food safety–a review	2020	10.1080/03067319.2019.1667096	Review	English	7	Malvano F., Pilloton R., Albanese D.	Scopus
309	Encapsulation systems for antimicrobial food packaging components: An update	2020	10.3390/molecules25051134	Review	English	36	Becerril R., Nerín C., Silva F.	Scopus
310	Encapsulation of zataria multiflora essential oil in saccharomyces cerevisiae: Sensory evaluation and antibacterial activity in commercial soup	2020	10.30492/ijcce.2020.34020	Article	English	3	Nakhaee Moghadam M., Movaffagh J., Fazly Bazzaz B.S., Azizzadeh M., Jamshidi A.	Scopus/Web of Science
311	Control of antibiotic-resistant Salmonella enterica serovar typhi in water and milk using phage cocktail	2020	10.21608/ejbo.2019.7596.1284	Article	English	1	El-Dougdoug N.K., Hassan M.G., Elashkar E., Ahmed A.I., Hazaa M.M.	Scopus/Web of Science
312	Salmonella virulence and immune escape	2020	10.3390/microorganisms8030407	Review	English	11	Wang M., Qazi I.H., Wang L., Zhou G., Han H.	Scopus/Web of Science
313	Structure and function of Listeria teichoic acids and their implications	2020	10.1111/mmi.14472	Review	English	11	Sumrall E.T., Keller A.P., Shen Y., Loessner M.J.	Scopus/Web of Science
314	Application of a novel phage LPSEYT for biological control of Salmonella in foods	2020	10.3390/microorganisms8030400	Article	English	9	Yan T., Liang L., Yin P., Zhou Y., Sharoba A.M., Lu Q., Dong X., Liu K., Connerton I.F., Li J.	Scopus/Web of Science/PubMed
315	Bacteriophage based biosensors: Trends, outcomes and challenges	2020	10.3390/nano10030501	Review	English	16	Ahovan Z.A., Hashemi A., De Plano L.M., Gholipourmalekabadi M., Seifalian A.	Scopus/Web of Science/PubMed
316	Highly efficient fluorescence sensing of kanamycin using Endo IV-powered DNA walker and hybridization chain reaction amplification	2020	10.1007/s00604-020-4167-1	Article	English	6	Qu X., Wang J., Zhang R., Zhao Y., Li S., Wang Y., Liu S., Huang J., Yu J.	Scopus
317	Characterization of Salmonella spp.-specific bacteriophages and their biocontrol application in chicken breast meat	2020	10.1111/1750-3841.15042	Article	English	9	Kim J.H., Kim H.J., Jung S.J., Mizan M.F.R., Park S.H., Ha S.-D.	Scopus/Web of Science/PubMed
318	Risks associated with enterococci as probiotics	2020	10.1016/j.foodres.2019.108788	Review	English	8	Wang X., Yang Y., Huycke M.M.	Scopus
319	Phytopathogenic organisms and mycotoxigenic fungi: Why do we control one and neglect the other? A biological control perspective in Malaysia	2020	10.1111/1541-4337.12541	Review	English	3	Yazid S.N.E., Jinap S., Ismail S.I., Magan N., Samsudin N.I.P.	Scopus/Web of Science/PubMed
320	Drinking water treatment residuals from cyanobacteria bloom-affected areas: Investigation of potential impact on agricultural land application	2020	10.1016/j.scitotenv.2019.135756	Article	English	9	Ai Y., Lee S., Lee J.	Scopus/Web of Science/PubMed
321	Colorimetric Assay of Bacterial Pathogens Based on Co3O4 Magnetic Nanozymes Conjugated with Specific Fusion Phage Proteins and Magnetophoretic Chromatography	2020	10.1021/acsami.9b23101	Article	English	27	Liu P., Wang Y., Han L., Cai Y., Ren H., Ma T., Li X., Petrenko V.A., Liu A.	Scopus/Web of Science/PubMed
322	Isolation and characterization of a novel Escherichia coli O157:H7-specific phage as a biocontrol agent 06 Biological Sciences 0605 Microbiology 11 Medical and Health Sciences 1108 Medical Microbiology 06 Biological Sciences 0604 Genetics	2020	10.1007/s40201-020-00452-5	Article	English	6	Lee C., Choi I.Y., Park D.H., Park M.-K.	Scopus/Web of Science/PubMed
323	Aflatoxins: Producing‐molds, structure, health issues and incidence in southeast asian and sub‐saharan african countries	2020	10.3390/ijerph17041215	Review	English	29	Benkerroum N.	Scopus/Web of Science/PubMed
324	Application of Campylobacter jejuni phages: Challenges and perspectives	2020	10.3390/ani10020279	Review	English	9	Ushanov L., Lasareishvili B., Janashia I., Zautner A.E.	Scopus
325	Scientific Opinion on the update of the list of QPS-recommended biological agents intentionally added to food or feed as notified to EFSA (2017–2019)	2020	10.2903/j.efsa.2020.5966	Article	English	47	Koutsoumanis K., Allende A., Alvarez-Ordóñez A., Bolton D., Bover-Cid S., Chemaly M., Davies R., De Cesare A., Hilbert F., Lindqvist R., Nauta M., Peixe L., Ru G., Simmons M., Skandamis P., Suffredini E., Cocconcelli P.S., Fernández Escámez P.S., Maradona M.P., Querol A., Suarez J.E., Sundh I., Vlak J., Barizzone F., Correia S., Herman L., EFSA Panelon Biological Hazards (BIOHAZ)	Scopus
326	Control of waterborne human viruses by indigenous bacteria and protists is influenced by temperature, virus type, and microbial species	2020	10.1128/aem.01992-19	Article	English	3	Olive M., Gan C., Carratalà A., Kohn T.	Scopus
327	Antimicrobials for food and feed; a bacteriocin perspective	2020	10.1016/j.copbio.2019.12.023	Review	English	37	O'Connor P.M., Kuniyoshi T.M., Oliveira R.P., Hill C., Ross R.P., Cotter P.D.	Scopus
328	Overcoming barriers to phage application in food and feed	2020	10.1016/j.copbio.2019.09.018	Review	English	19	Lewis R., Hill C.	Scopus/Web of Science/PubMed
329	Biopreservation approaches to reduce Listeria monocytogenes in fresh vegetables	2020	10.1016/j.fm.2019.103282	Article	English	11	Ramos B., Brandão T.R.S., Teixeira P., Silva C.L.M.	Scopus/Web of Science
330	Broad host range phage vB-LmoM-SH3-3 reduces the risk of Listeria contamination in two types of ready-to-eat food	2020	10.1016/j.foodcont.2019.106830	Article	English	5	Zhou C., Zhu M., Wang Y., Yang Z., Ye M., Wu L., Bao H., Pang M., Zhou Y., Wang R., Sun L., Wang H., Zheng C., Zhang H.	Scopus/Web of Science
331	Potential modes of action of Pseudomonas fluorescens ZX during biocontrol of blue mold decay on postharvest citrus	2020	10.1002/jsfa.10079	Article	English	10	Wang Z., Mei X., Du M., Chen K., Jiang M., Wang K., Zalán Z., Kan J.	Scopus/Web of Science/PubMed
332	Prediction, Diversity, and Genomic Analysis of Temperate Phages Induced From Shiga Toxin-Producing Escherichia coli Strains	2020	10.3389/fmicb.2019.03093	Article	English	8	Zhang Y., Liao Y.-T., Salvador A., Sun X., Wu V.C.H.	Scopus/Web of Science
333	Salmon Gravlax Biopreservation With Lactic Acid Bacteria: A Polyphasic Approach to Assessing the Impact on Organoleptic Properties, Microbial Ecosystem and Volatilome Composition	2020	10.3389/fmicb.2019.03103	Article	English	13	Wiernasz N., Leroi F., Chevalier F., Cornet J., Cardinal M., Rohloff J., Passerini D., Skırnisdóttir S., Pilet M.-F.	Scopus/Web of Science
334	Post-process treatments are effective strategies to reduce Listeria monocytogenes on the surface of leafy greens: A pilot study	2020	10.1016/j.ijfoodmicro.2019.108390	Article	English	8	Truchado P., Elsser-Gravesen A., Gil M.I., Allende A.	Scopus/Web of Science/PubMed
335	Isolation and characterization of pathogenic Escherichia coli bacteriophages from chicken and beef offal	2020	10.1186/s13104-019-4859-y	Article	English	6	Lukman C., Yonathan C., Magdalena S., Waturangi D.E.	Scopus/Web of Science/PubMed
336	Inhibition of Salmonella enterica growth by competitive exclusion during early alfalfa sprout development using a seed-dwelling Erwinia persicina strain EUS78	2020	10.1016/j.ijfoodmicro.2019.108374	Article	English	5	Kim W.-I., Choi S.Y., Han I., Cho S.K., Lee Y., Kim S., Kang B., Choi O., Kim J.	Scopus/Web of Science/PubMed
337	Antimicrobial potential of biodegradable film with addition of clove (Syzygium aromaticum) essential oil	2020	10.17756/jfcn.2020-090	Article	English	2	Vitor J.E., Silva K.S., Moritz C.M.F.	Scopus
338	Identification of the pathogen of ginger root rot and the control effeciency of antifungal lipopeptides	2020	10.7685/jnau.202002009	Article	Chinese	0	Li M., Meng F., Zhou L.B., Chen M., Lu Z.	Scopus
339	Bacillus amyloliquefaciens ALB65 Inhibits the Growth of Listeria monocytogenes on Cantaloupe Melons	2020	10.1128/aem.01926-20	Article	English	0	Tran T.D., Cid C.D., Hnasko R., Gorski L., McGarvey J.A.	Scopus/Web of Science
340	Practical application of bacteriophage in food manufacturing facilities for the control of Listeria sp.	2020	10.1111/jfs.12871	Article	English	1	Reinhard R.G., Kalinowski R.M., Bodnaruk P.W., Eifert J.D., Boyer R.R., Duncan S.E., Bailey R.H.	Scopus/Web of Science
341	Development of a novel food antimicrobial technology: Application of bacteriophages [新しい食品微生物制御の展開-バクテリオファージの利用]	2020	10.3136/nskkk.67.352	Article	Japanese	0	Yamaki S., Yamazaki K.	Scopus/Web of Science
342	Exploring the feasibility of Salmonella Typhimurium-specific phage as a novel bio-receptor	2020	10.5187/jast.2020.62.5.668	Article	English	0	Choi I.Y., Park D.H., Chin B.A., Lee C., Lee J., Park M.-K.	Scopus/Web of Science/PubMed
343	Peptide Extracts from Native Lactic Acid Bacteria Generate Ghost Cells and Spheroplasts upon Interaction with Salmonella enterica, as Promising Food Antimicrobials	2020	10.1155/2020/6152356	Article	English	3	Tenea G.N.	Scopus/Web of Science/PubMed
344	A review of listeria monocytogenes from meat and meat products: Epidemiology, virulence factors, antimicrobial resistance and diagnosis	2020	10.4102/ojvr.v87i1.1869	Article	English	7	Matle I., Mbatha K.R., Madoroba E.	Scopus
345	Biopreservation against foodborne pathogens on minimally processed fruits and vegetables [Bioconservación frente a patógenos de transmisión alimentaria en frutas y hortalizas mínimamente procesadas]	2020	10.3989/arbor.2020.795n1007	Article	Spanish	0	Vilas I.A., Seró M.A., Medà P.C., Cordero C.C., Almenar I.V.	Scopus/Web of Science
346	Bacteriophage applications for food safety	2020	10.1007/978-3-030-45885-0_21	Book Chapter	English	1	El-Shibiny A., Dawoud A.	Scopus
347	Bacteriophage application and biological safety (or how should i train my dog not to bite me)	2020	10.1007/978-3-030-45885-0_15	Book Chapter	English	1	Armon R.	Scopus
348	Phage biocontrol applications in food production and processing	2020	10.21775/cimb.040.267	Article	English	9	Vikram A., Woolston J., Sulakvelidze A.	Scopus/Web of Science/PubMed
349	Staphylococcus saprophyticus L-38 produces volatile 3,3-dimethyl-1,2-epoxybutane with strong inhibitory activity against Aspergillus flavus germination and aflatoxin production	2020	10.3920/wmj2019.2495	Article	English	2	Gong A.D., Sun G.J., Zhao Z.Y., Liao Y.C., Zhang J.B.	Scopus/Web of Science
350	Functionalizing and bio-preserving processed food products via probiotic and synbiotic edible films and coatings	2020	10.1016/bs.afnr.2020.06.004	Book Chapter	English	1	Hellebois T., Tsevdou M., Soukoulis C.	Scopus/PubMed
351	Bacteriocinogenic potential of lactic acid bacteria isolated from artisanal colonial type-cheese	2020	10.5380/avs.v25i1.68261	Article	English	2	Pegoraro K., Sereno M.J., Cavicchioli V.Q., Viana C., Nero L.A., dos Santos Bersot L.	Scopus
352	Effects of sodium chloride on tyramine production in a fermented food model and its inhibition by tyrosine-degrading lactobacillus plantarum JA-1199	2020	10.2533/chimia.2020.391	Article	English	0	Anderegg J., Constancias F., Meile L.	Scopus/Web of Science
353	Safety evaluation of bacteriophages for application as sanitizers	2020	10.3839/10.9721/kjfst.2020.52.1.109	Article	Korean	0	Park D.-W., Lee Y.-D., Park J.-H.	Scopus
354	Phenyllactic acid produced by Geotrichum candidum reduces Fusarium sporotrichioides and F. langsethiae growth and T-2 toxin concentration	2020	10.3390/toxins12040209	Article	English	4	Kawtharani H., Snini S.P., Heang S., Bouajila J., Taillandier P., Mathieu F., Beaufort S.	Scopus
355	Dairy products and dairy-processing environments as a reservoir of antibiotic resistance and quorum-quenching determinants as revealed through functional metagenomics	2020	10.1128/msystems.00723-19	Article	English	7	Alexa E.A., Walsh C.J., Coughlan L.M., Awad A., Simon C.A., Ruiz L., Crispie F., Cotter P.D., Alvarez-Ordóñez A.	Scopus/Web of Science/PubMed
356	Modern technologies and their influence in fermentation quality	2020	10.3390/fermentation6010013	Review	English	1	Benito S.	Scopus/Web of Science
357	The impact and applications of phages in the food industry and agriculture	2020	10.3390/v12020210	Editorial	English	1	Mahony J., Casey E., van Sinderen D.	Scopus
358	Growth behavior of Listeria monocytogenes in a traditional norwegian fermented fish product (Rakfisk), and its inhibition through bacteriophage addition	2020	10.3390/foods9020119	Article	English	9	Axelsson L., Bjerke G.A., McLeod A., Berget I., Holck A.L.	Scopus/Web of Science/PubMed
359	Complementary methods to improve the depuration of Bivalves: A review	2020	10.3390/foods9020129	Article	English	7	Martinez-Albores A., Lopez-Santamarina A., Rodriguez J.A., Ibarra I.S., Del Carmen Mondragón A., Miranda J.M., Lamas A., Cepeda A.	Scopus
360	Bacteriocins of Listeria monocytogenes and Their Potential as a Virulence Factor	2020	10.3390/toxins12020103	Review	English	2	Lee S.	Scopus/Web of Science
361	Detection of microorganisms with lateral flow test strips	2020	10.1016/bs.mim.2019.11.007	Book Chapter	English	3	Tominaga T., Ishii M.	Scopus
362	A putative microcin amplifies Shiga toxin 2a production of Escherichia coli O157:H7	2020	10.1128/jb.00353-19	Article	English	3	Mosso H.M., Xiaoli L., Banerjee K., Hoffmann M., Yao K., Dudley E.G.	Scopus/Web of Science
363	Effect of time of therapy with wild-type lytic bacteriophages on the reduction of Salmonella Enteritidis in broiler chickens	2020	10.1016/j.vetmic.2019.108527	Article	English	8	Vaz C.S.L., Voss-Rech D., Alves L., Coldebella A., Brentano L., Trevisol I.M.	Scopus/Web of Science
364	Inactivation of Listeria monocytogenes on post-harvest carrot and tomato by gamma radiation, sanitizer, biocontrol treatments and their combinations	2020	10.1016/j.lwt.2019.108805	Article	English	3	Berrios-Rodriguez A., Olanya O.M., Ukuku D.O., Niemira B.A., Orellana L.E., Mukhopadhyay S., Cassidy J.M., Boyd G.	Scopus/Web of Science
365	Techno-economic analysis of a plant-based platform for manufacturing antimicrobial proteins for food safety	2020	10.1002/btpr.2896	Article	English	13	McNulty M.J., Gleba Y., Tusé D., Hahn-Löbmann S., Giritch A., Nandi S., McDonald K.A.	Scopus/Web of Science/PubMed
366	Antifungal and antimycotoxigenic activity of hydrolyzed goat whey on Penicillium spp: An application as biopreservation agent in pita bread	2020	10.1016/j.lwt.2019.108717	Article	English	12	Luz C., Izzo L., Ritieni A., Mañes J., Meca G.	Scopus/Web of Science
367	Mechanisms underlying the effect of commercial starter cultures and a native yeast on ochratoxin A production in meat products	2020	10.1016/j.lwt.2019.108611	Article	English	4	Meftah S., Abid S., Dias T., Rodrigues P.	Scopus/Web of Science
368	Optimized production of a biologically active Clostridium perfringens glycosyl hydrolase phage endolysin PlyCP41 in plants using virus-based systemic expression	2019	10.1186/s12896-019-0594-7	Article	English	3	Hammond R.W., Swift S.M., Foster-Frey J.A., Kovalskaya N.Y., Donovan D.M.	Scopus
369	Inactivation of Hand Hygiene-Related Pathogens Using Engineered Water Nanostructures	2019	10.1021/acssuschemeng.9b05057	Article	English	5	Huang R., Vaze N., Soorneedi A., Moore M.D., Xue Y., Bello D., Demokritou P.	Scopus/Web of Science
370	Veterinary use of bacteriophage therapy in intensively-reared livestock	2019	10.1186/s12985-019-1260-3	Review	English	22	Gigante A., Atterbury R.J.	Scopus/Web of Science/PubMed
371	Critical assessment of Streptomyces spp. Able to control toxigenic fusaria in cereals: A literature and patent review	2019	10.3390/ijms20246119	Review	English	9	Colombo E.M., Kunova A., Cortesi P., Saracchi M., Pasquali M.	Scopus/Web of Science/PubMed
372	Use of competitive filamentous fungi as an alternative approach for mycotoxin risk reduction in staple cereals: State of art and future perspectives	2019	10.3390/toxins11120701	Review	English	13	Sarrocco S., Mauro A., Battilani P.	Scopus/Web of Science
373	Escherichia coli and Salmonella Enteritidis dual-species biofilms: interspecies interactions and antibiofilm efficacy of phages	2019	10.1038/s41598-019-54847-y	Article	English	10	Milho C., Silva M.D., Alves D., Oliveira H., Sousa C., Pastrana L.M., Azeredo J., Sillankorva S.	Scopus/Web of Science/PubMed
374	Vegetable by-product lacto-fermentation as a new source of antimicrobial compounds	2019	10.3390/microorganisms7120607	Article	English	15	Ricci A., Bernini V., Maoloni A., Cirlini M., Galaverna G., Neviani E., Lazzi C.	Scopus/Web of Science/PubMed
375	Food safety through natural antimicrobials	2019	10.3390/antibiotics8040208	Review	English	29	Quinto E.J., Caro I., Villalobos-Delgado L.H., Mateo J., De-Mateo-silleras B., Redondo-Del-río M.P.	Scopus
376	Infectious phage particles packaging antibiotic resistance genes found in meat products and chicken feces	2019	10.1038/s41598-019-49898-0	Article	English	25	Gómez-Gómez C., Blanco-Picazo P., Brown-Jaque M., Quirós P., Rodríguez-Rubio L., Cerdà-Cuellar M., Muniesa M.	Scopus
377	Development and Evaluation of a Novel Armored RNA Technology Using Bacteriophage Qβ	2019	10.1007/s12560-019-09400-5	Article	English	5	Yao L., Li F., Qu M., Guo Y., Jiang Y., Wang L., Zhai Y.	Scopus/Web of Science/PubMed
378	Biogenic Trichoderma harzianum-derived selenium nanoparticles with control functionalities originating from diverse recognition metabolites against phytopathogens and mycotoxins	2019	10.1016/j.foodcont.2019.106748	Article	English	14	Hu D., Yu S., Yu D., Liu N., Tang Y., Fan Y., Wang C., Wu A.	Scopus/Web of Science
379	Cross-resistance to phage infection in Listeria monocytogenes serotype 1/2a mutants	2019	10.1016/j.fm.2019.06.003	Article	English	11	Trudelle D.M., Bryan D.W., Hudson L.K., Denes T.G.	Scopus/Web of Science/PubMed
380	Rapid detection of Escherichia coli in beverages using genetically engineered bacteriophage T7	2019	10.1186/s13568-019-0776-7	Article	English	19	Wisuthiphaet N., Yang X., Young G.M., Nitin N.	Scopus/Web of Science/PubMed
381	Yersinia phages and food safety	2019	10.3390/v11121105	Article	English	3	Leon-Velarde C.G., Jun J.W., Skurnik M.	Scopus/Web of Science/PubMed
382	Lavandula x intermedia and Lavandula angustifolia essential oils: phytochemical composition and antimicrobial activity against foodborne pathogens	2019	10.1080/14786419.2018.1475377	Article	English	16	Tardugno R., Serio A., Pellati F., D’Amato S., Chaves López C., Bellardi M.G., Di Vito M., Savini V., Paparella A., Benvenuti S.	Scopus/Web of Science/PubMed
383	Overcoming the challenges of phage therapy for industrial aquaculture: A review	2019	10.1016/j.aquaculture.2019.734423	Review	English	32	Culot A., Grosset N., Gautier M.	Scopus/Web of Science
384	Complete genome sequences of two Listeria phages of the genus Pecentumvirus	2019	10.1128/mra.01229-19	Article	English	3	Peters T.L., Hudson L.K., Song Y., Denes T.G.	Scopus/Web of Science
385	“Ground-Truthing” Efficacy of Biological Control for Aflatoxin Mitigation in Farmers’ Fields in Nigeria: From Field Trials to Commercial Usage, a 10-Year Study	2019	10.3389/fmicb.2019.02528	Article	English	24	Bandyopadhyay R., Atehnkeng J., Ortega-Beltran A., Akande A., Falade T.D.O., Cotty P.J.	Scopus
386	Impact of co-cultivation with Enterococcus faecalis over growth, enterotoxin production and gene expression of Staphylococcus aureus in broth and fresh cheeses	2019	10.1016/j.ijfoodmicro.2019.108291	Article	English	3	Nogueira Viçosa G., Vieira Botelho C., Botta C., Bertolino M., Fernandes de Carvalho A., Nero L.A., Cocolin L.	Scopus/Web of Science/PubMed
387	Prevalence, distribution, and phylogeny of type two toxin-antitoxin genes possessed by cronobacter species where c. Sakazakii homologs follow sequence type lineages	2019	10.3390/microorganisms7110554	Article	English	3	Finkelstein S., Negrete F., Jang H., Gangiredla J., Mammel M., Patel I.R., Chase H.R., Woo J.H., Lee Y.Y., Wang C.Z., Weinstein L., Tall B.D., Gopinath G.R.	Scopus/Web of Science/PubMed
388	Genomic comparison of diverse Salmonella serovars isolated from swine	2019	10.1371/journal.pone.0224518	Article	English	7	Gupta S.K., Sharma P., McMillan E.A., Jackson C.R., Hiott L.M., Woodley T., Humayoun S.B., Barrett J.B., Frye J.G., McClelland M.	Scopus/Web of Science/PubMed
389	Horizontal gene transfer and acquired antibiotic resistance in salmonella enterica serovar heidelberg following in vitro incubation in broiler ceca	2019	10.1128/aem.01903-19	Article	English	15	Oladeinde A., Cook K., Lakin S.M., Woyda R., Abdo Z., Looft T., Herrington K., Zock G., Lawrence J.P., Thomas J.C., Beaudry M.S., Glenn T.	Scopus/Web of Science
390	Optical biosensors based on refractometric sensing schemes: A review	2019	10.1016/j.bios.2019.111693	Review	English	39	Chen Y., Liu J., Yang Z., Wilkinson J.S., Zhou X.	Scopus
391	Environmental conditions and serotype affect Listeria monocytogenes susceptibility to phage treatment in a laboratory cheese model	2019	10.3168/jds.2019-16474	Article	English	10	Henderson L.O., Cabrera-Villamizar L.A., Skeens J., Kent D., Murphy S., Wiedmann M., Guariglia-Oropeza V.	Scopus/Web of Science/PubMed
392	Isolation of Enterococcus faecium, characterization of its antimicrobial metabolites and viability in probiotic Minas Frescal cheese	2019	10.1007/s13197-019-03985-2	Article	English	6	Schittler L., Perin L.M., de Lima Marques J., Lando V., Todorov S.D., Nero L.A., da Silva W.P.	Scopus/Web of Science
393	Control of E. coli growth and survival in Indian soft cheese (paneer) using multiple hurdles: Phytochemicals, temperature and vacuum	2019	10.1016/j.lwt.2019.108350	Article	English	3	Sharma A., Shivaprasad D.P., Chauhan K., Taneja N.K.	Scopus/Web of Science
394	Characterization of endolysins from bacteriophage LPST10 and evaluation of their potential for controlling Salmonella Typhimurium on lettuce	2019	10.1016/j.lwt.2019.108372	Article	English	7	Liu A., Wang Y., Cai X., Jiang S., Cai X., Shen L., Liu Y., Han G., Chen S., Wang J., Wu W., Li C., Liu S., Wang X.	Scopus/Web of Science
395	Bacteriocinogenic Lactococcus lactis subsp. lactis 3MT isolated from freshwater Nile Tilapia: isolation, safety traits, bacteriocin characterisation, and application for biopreservation in fish pâté	2019	10.1007/s00203-019-01690-4	Article	English	6	Kaktcham P.M., Tchamani Piame L., Sandjong Sileu G.M., Foko Kouam E.M., Temgoua J.-B., Zambou Ngoufack F., de Lourdes Pérez-Chabela M.	Scopus/Web of Science
396	Dual culture of atoxigenic and toxigenic strains of Aspergillus flavus to gain insight into repression of aflatoxin biosynthesis and fungal interaction	2019	10.1007/s12550-019-00364-w	Article	English	1	Hua S.S.T., Parfitt D.E., Sarreal S.B.L., Sidhu G.	Scopus/Web of Science/PubMed
397	Bioinformatic analyses of a potential Salmonella-virus-FelixO1 biocontrol phage BPS15S6 and the characterisation and anti-Enterobacteriaceae-pathogen activity of its endolysin LyS15S6	2019	10.1007/s10482-019-01283-7	Article	English	2	Han H., Li X., Zhang T., Wang X., Zou J., Zhang C., Tang H., Zou Y., Cheng B., Wang R.	Scopus/Web of Science/PubMed
398	A novel murine antibody and an open sandwich immunoassay for the detection of clenbuterol	2019	10.1016/j.ecoenv.2019.109473	Article	English	8	Cong Y., Dong H., Wei X., Zhang L., Bai J., Wu J., Huang J.X., Gao Z., Ueda H., Dong J.	Scopus/Web of Science
399	Complete genome sequence of salmonella enterica serovar typhimurium siphophage seabear	2019	10.1128/mra.01160-19	Article	English	0	Patil K., Zeng C., O'Leary C., Lessor L., Kongari R., Gill J., Liu M.	Scopus/Web of Science
400	Complete genome sequence of Salmonella enterica serovar Enteritidis siphophage Seafire	2019	10.1128/mra.01167-19	Article	English	0	Hartman S., Zeng C., O'Leary C., Newkirk H., Kongari R., Gill J., Liu M.	Scopus/Web of Science
401	The effect of a commercially available bacteriophage and bacteriocin on listeria monocytogenes in coleslaw	2019	10.3390/v11110977	Article	English	8	Lewis R., Bolocan A.S., Draper L.A., Paul Ross R., Hill C.	Scopus/Web of Science/PubMed
402	Isolation, Characterisation and Complete Genome Sequence of a Tequatrovirus Phage, Escherichia phage KIT03, Which Simultaneously Infects Escherichia coli O157:H7 and Salmonella enterica	2019	10.1007/s00284-019-01738-0	Article	English	4	Pham-Khanh N.H., Sunahara H., Yamadeya H., Sakai M., Nakayama T., Yamamoto H., Truong Thi Bich V., Miyanaga K., Kamei K.	Scopus/Web of Science
403	Complete genome sequences and transmission electron micrographs of Listeria phages of the genus Homburgvirus	2019	10.1128/mra.00825-19	Article	English	2	Hudson L.K., Peters T.L., Song Y., Denes T.G.	Scopus/Web of Science
404	Using disease-burden method to evaluate the strategies for reduction of aflatoxin exposure in peanuts	2019	10.1016/j.toxlet.2019.07.006	Article	English	2	Wang X., You S.-H., Lien K.-W., Ling M.-P.	Scopus/Web of Science/PubMed
405	Screening of Nanobody Specific for Peanut Major Allergen Ara h 3 by Phage Display	2019	10.1021/acs.jafc.9b02388	Article	English	7	Chen F., Ma H., Li Y., Wang H., Samad A., Zhou J., Zhu L., Zhang Y., He J., Fan X., Jin T.	Scopus/Web of Science/PubMed
406	Potential of biocontrol agents in plant disease control for improving food safety	2019	10.14429/dlsj.4.14966	Article	English	4	Sehrawat A., Sindhu S.S.	Scopus
407	Phage cocktail SalmoFREE® reduces Salmonella on a commercial broiler farm	2019	10.3382/ps/pez251	Article	English	20	Clavijo V., Baquero D., Hernandez S., Farfan J.C., Arias J., Arévalo A., Donado-Godoy P., Vives-Flores M.	Scopus/Web of Science/PubMed
408	Evaluation of an WPC edible film added with a cocktail of six lytic phages against foodborne pathogens such as enteropathogenic and Shigatoxigenic Escherichia coli	2019	10.1016/j.lwt.2019.108316	Article	English	5	Tomat D., Soazo M., Verdini R., Casabonne C., Aquili V., Balagué C., Quiberoni A.	Scopus/Web of Science
409	Assessment of the bioprotective potential of lactic acid bacteria against Listeria monocytogenes on vacuum-packed cold-smoked salmon stored at 8 °C.	2019	10.1016/j.fm.2019.04.011	Article	English	15	Aymerich T., Rodríguez M., Garriga M., Bover-Cid S.	Scopus/Web of Science/PubMed
410	Performance of broilers fed with maize colonized by either toxigenic or atoxigenic strains of aspergillus flavus with and without an aflatoxin-sequestering agent	2019	10.3390/toxins11100565	Article	English	3	Aikore M.O.S., Ortega-Beltran A., Eruvbetine D., Atehnkeng J., Falade T.D.O., Cotty P.J., Bandyopadhyay R.	Scopus
411	Genomic Insights Into Five Strains of Lactobacillus plantarum With Biotechnological Potential Isolated From chicha, a Traditional Maize-Based Fermented Beverage From Northwestern Argentina	2019	10.3389/fmicb.2019.02232	Article	English	11	Rodrigo-Torres L., Yépez A., Aznar R., Arahal D.R.	Scopus/Web of Science/PubMed
412	Prevalence and molecular characterization of multidrug-resistant Shigella species of food origins and their inactivation by specific lytic bacteriophages	2019	10.1016/j.ijfoodmicro.2019.108252	Article	English	12	Shahin K., Bouzari M., Wang R., Yazdi M.	Scopus/Web of Science/PubMed
413	High-affinity phage-displayed peptide as a recognition probe for the detection of Cry2Ad2-3	2019	10.1016/j.ijbiomac.2019.06.164	Article	English	3	Wang Y., Zhang X., Xie Y., Wu A., Zai X., Liu X.	Scopus/Web of Science
414	Bacteriophages Reduce Pathogenic Escherichia coli Counts in Mice Without Distorting Gut Microbiota	2019	10.3389/fmicb.2019.01984	Article	English	10	Dissanayake U., Ukhanova M., Moye Z.D., Sulakvelidze A., Mai V.	Scopus/Web of Science
415	Application of a Phage Cocktail for Control of Salmonella in Foods and Reducing Biofilms	2019	10.3390/v11090841	Article	English	27	Islam M.S., Zhou Y., Liang L., Nime I., Liu K., Yan T., Wang X., Li J.	Scopus/Web of Science
416	On-farm wastewater treatment using biochar from local agroresidues reduces pathogens from irrigation water for safer food production in developing countries	2019	10.1016/j.scitotenv.2019.05.142	Article	English	14	Kaetzl K., Lübken M., Uzun G., Gehring T., Nettmann E., Stenchly K., Wichern M.	Scopus
417	Potential of Atoxigenic Aspergillus flavus Vegetative Compatibility Groups Associated With Maize and Groundnut in Ghana as Biocontrol Agents for Aflatoxin Management	2019	10.3389/fmicb.2019.02069	Article	English	22	Agbetiameh D., Ortega-Beltran A., Awuah R.T., Atehnkeng J., Islam M.-S., Callicott K.A., Cotty P.J., Bandyopadhyay R.	Scopus/Web of Science/PubMed
418	A State-of-Art Review on Multi-Drug Resistant Pathogens in Foods of Animal Origin: Risk Factors and Mitigation Strategies	2019	10.3389/fmicb.2019.02091	Review	English	19	Pérez-Rodríguez F., Mercanoglu Taban B.	Scopus/Web of Science/PubMed
419	Structural Basis for Cell-Wall Recognition by Bacteriophage PBC5 Endolysin	2019	10.1016/j.str.2019.07.001	Article	English	9	Lee K.O., Kong M., Kim I., Bai J., Cha S., Kim B., Ryu K.-S., Ryu S., Suh J.-Y.	Scopus/Web of Science
420	Study of the effectiveness of staphylococcins in biopreservation of Minas fresh (Frescal)cheese with a reduced sodium content	2019	10.1016/j.ijfoodmicro.2019.05.014	Article	English	7	Miceli de Farias F., dos Santos Nascimento J., Cabral da Silva Santos O., de Freire Bastos M.D.C.	Scopus/Web of Science/PubMed
421	Use of F-Specific RNA Bacteriophage to Estimate Infectious Norovirus Levels in Oysters	2019	10.1007/s12560-019-09383-3	Article	English	8	Lowther J.A., Cross L., Stapleton T., Gustar N.E., Walker D.I., Sills M., Treagus S., Pollington V., Lees D.N.	Scopus/Web of Science/PubMed
422	Advanced strategies for combating bacterial biofilms	2019	10.1002/jcp.28225	Review	English	41	Sharahi J.Y., Azimi T., Shariati A., Safari H., Tehrani M.K., Hashemi A.	Scopus
423	Robust and highly specific fluorescence sensing of: Salmonella typhimurium based on dual-functional phi29 DNA polymerase-mediated isothermal circular strand displacement polymerization	2019	10.1039/c9an00843h	Article	English	4	Li S., Liu S., Xu Y., Zhang R., Zhao Y., Qu X., Wang Y., Huang J., Yu J.	Scopus
424	Growth biocontrol of foodborne pathogens and spoilage microorganisms of food by Polish propolis extracts	2019	10.3390/molecules24162965	Article	English	14	Pobiega K., Kraśniewska K., Przybył J.L., Bączek K., Żubernik J., Witrowa-Rajchert D., Gniewosz M.	Scopus/Web of Science/PubMed
425	Complete Genome Sequence of Enterotoxigenic Escherichia coli Podophage LL11	2019	10.1128/mra.00693-19	Article	English	0	Theodore M., Lessor L., O’Leary C., Kongari R., Gill J., Liu M.	Scopus
426	Skin bacterial transplant in atopic dermatitis: Knowns, unknowns and emerging trends	2019	10.1016/j.jdermsci.2019.07.001	Review	English	14	Hendricks A.J., Mills B.W., Shi V.Y.	Scopus
427	Genome analysis of methicillin-resistant Staphylococcus aureus isolated from pigs: Detection of the clonal lineage ST398 in Cameroon and South Africa	2019	10.1111/zph.12586	Article	English	4	Founou L.L., Founou R.C., Allam M., Ismail A., Finyom Djoko C., Essack S.Y.	Scopus/Web of Science/PubMed
428	Complete genome sequence of salmonella enterica serovar heidelberg siphophage sepoy	2019	10.1128/mra.00680-19	Article	English	2	Marrufo A.M., Zeng C., O'Leary C., Lessor L., Kongari R., Gill J., Liu M.	Scopus/Web of Science
429	Detection of active pathogenic bacteria under stress conditions using lytic and specific phage	2019	10.2166/wst.2019.271	Article	English	5	Said M.B., Saad M.B., Achouri F., Bousselmi L., Ghrabi A.	Scopus
430	Aflatoxin binders in foods for human consumption-can this be promoted safely and ethically?	2019	10.3390/toxins11070410	Review	English	12	Ahlberg S., Randolph D., Okoth S., Lindahl J.	Scopus/Web of Science/PubMed
431	The dawn of phage therapy	2019	10.1002/rmv.2041	Review	English	24	Rehman S., Ali Z., Khan M., Bostan N., Naseem S.	Scopus/Web of Science
432	Genome sequencing and characterization of three Bacillus cereus-specific phages, DK1, DK2, and DK3	2019	10.1007/s00705-019-04258-1	Article	English	3	Kong L., Ding Y., Wu Q., Wang J., Zhang J., Li H., Yu S., Yu P., Gao T., Zeng H., Yang M., Liang Y., Wang Z., Xie Z., Wang Q.	Scopus/Web of Science
433	Understanding and exploiting phage–host interactions	2019	10.3390/v11060567	Review	English	24	Stone E., Campbell K., Grant I., McAuliffe O.	Scopus/Web of Science/PubMed
434	Characterization of a lytic bacteriophage as an antimicrobial agent for biocontrol of shiga toxin-producing escherichia coli o145 strains	2019	10.3390/antibiotics8020074	Article	English	5	Liao Y.-T., Salvador A., Harden L.A., Liu F., Lavenburg V.M., Li R.W., Wu V.C.H.	Scopus/Web of Science
435	Imidazole and methoxybenzylamine growth inhibitors reduce salmonella persistence in tomato plant tissues	2019	10.4315/0362-028x.jfp-18-555	Article	English	3	Deblais L., Vrisman C., Kathayat D., Helmy Y.A., Miller S.A., Rajashekara G.	Scopus/Web of Science
436	Questions associated with the development of novel drugs intended for the treatment of bacterial infections in veterinary species	2019	10.1016/j.tvjl.2019.04.009	Review	English	2	Martinez M.N., Watts J.L., Gilbert J.M.	Scopus
437	Evaluation of the microbiological safety and sensory quality of a sliced cured-smoked pork product with protective cultures addition and modified atmosphere packaging	2019	10.1177/1082013219825771	Article	English	1	Casquete R., Fonseca S.C., Pinto R., Castro S.M., Todorov S., Teixeira P., Vaz-Velho M.	Scopus
438	Antibacterial and anti-adhesive efficiency of Pediococcus acidilactici against foodborne biofilm producer Bacillus cereus attached on different food processing surfaces	2019	10.1007/s10068-018-0518-7	Article	English	5	Reda F.M.	Scopus/Web of Science/PubMed
439	Characterization and genomic analysis of novel bacteriophage ΦCS01 targeting cronobacter sakazakii	2019	10.4014/jmb.1812.12054	Article	English	4	Kim G.-H., Kim J., Kim K.-H., Lee J.-S., Lee N.-G., Lim T.-H., Yoon S.-S.	Scopus/Web of Science/PubMed
440	Biofertilizers regulate the soil microbial community and enhance Panax ginseng yields	2019	10.1186/s13020-019-0241-1	Article	English	18	Dong L., Li Y., Xu J., Yang J., Wei G., Shen L., Ding W., Chen S.	Scopus/Web of Science
441	Primer remodeling amplification-activated multisite-catalytic hairpin assembly enabling the concurrent formation of Y-shaped DNA nanotorches for the fluorescence assay of ochratoxin A	2019	10.1039/c9an00316a	Article	English	14	Wang J., Wang Y., Liu S., Wang H., Zhang X., Song X., Yu J., Huang J.	Scopus
442	Editorial: Microbial food and feed ingredients - reconciling tradition and novelty	2019	10.1093/femsle/fnz130s	Editorial	English	0	Hansen E.B., Nielsen D.S., LaPointe G.	Scopus
443	Assessing water-assisted UV-C light and its combination with peroxyacetic acid and Pseudomonas graminis CPA-7 for the inactivation and inhibition of Listeria monocytogenes and Salmonella enterica in fresh-cut ‘Iceberg’ lettuce and baby spinach leaves	2019	10.1016/j.ijfoodmicro.2019.02.024	Article	English	12	Collazo C., Noguera V., Aguiló-Aguayo I., Abadias M., Colás-Medà P., Nicolau I., Viñas I.	Scopus/Web of Science/PubMed
444	The qualified presumption of safety assessment and its role in EFSA risk evaluations: 15 years past	2019	10.1093/femsle/fny260s	Review	English	21	Herman L., Chemaly M., Cocconcelli P.S., Fernandez P., Klein G., Peixe L., Prieto M., Querol A., Suarez J.E., Sundh I., Vlak J., Correia S.	Scopus
445	Don’t shut the stable door after the phage has bolted—the importance of bacteriophage inactivation in food environments	2019	10.3390/v11050468	Review	English	16	Sommer J., Trautner C., Witte A.K., Fister S., Schoder D., Rossmanith P., Mester P.-J.	Scopus
446	Application and development of superparamagnetic nanoparticles in sample pretreatment and immunochromatographic assay	2019	10.1016/j.trac.2019.03.004	Review	English	25	Huang Z., Hu S., Xiong Y., Wei H., Xu H., Duan H., Lai W.	Scopus
447	Combating Cholera	2019	10.12688/f1000research.18093.1	Review	English	3	Hsueh B.Y., Waters C.M.	Scopus
448	Antimicrobial resistance profiles and virulence genotyping of Salmonella enterica serovars recovered from broiler chickens and chicken carcasses in Egypt	2019	10.1186/s12917-019-1867-z	Article	English	18	Elkenany R., Elsayed M.M., Zakaria A.I., El-Sayed S.A.-E.-S., Rizk M.A.	Scopus/Web of Science
449	Complete genome sequence of salmonella enterica serovar heidelberg myophage meda	2019	10.1128/mra.00253-19	Article	English	0	Neff J.K., Xie Y., Gill J.J., Liu M.	Scopus/Web of Science
450	Complete genome sequence of salmonella enterica serovar enteritidis myophage mooltan	2019	10.1128/mra.00187-19	Article	English	1	Chamblee J., Zeng C., O’Leary C.J., Gill J.J., Liu M.	Scopus/Web of Science/PubMed
451	Characterization and mode of action of a potent bio-preservative from food-grade Bacillus licheniformis MCC 2016	2019	10.1080/10826068.2019.1566141	Article	English	4	Vadakedath N., Halami P.M.	Scopus/Web of Science/PubMed
452	Lysis profiles of salmonella phages on salmonella isolates from various sources and efficiency of a phage cocktail against s. Enteritidis and s. typhimurium	2019	10.3390/microorganisms7040100	Article	English	12	Petsong K., Benjakul S., Chaturongakul S., Switt A.I.M., Vongkamjan K.	Scopus/Web of Science/PubMed
453	Plant defense against fungal pathogens by antagonistic fungi with Trichoderma in focus	2019	10.1016/j.micpath.2019.01.042	Review	English	35	Adnan M., Islam W., Shabbir A., Khan K.A., Ghramh H.A., Huang Z., Chen H.Y.H., Lu G.-D.	Scopus/Web of Science
454	Friends or Foes? Emerging Impacts of Biological Toxins	2019	10.1016/j.tibs.2018.12.004	Review	English	21	Clark G.C., Casewell N.R., Elliott C.T., Harvey A.L., Jamieson A.G., Strong P.N., Turner A.D.	Scopus
455	Evaluation survey of microbial disinfection methods in UV-LED water treatment systems	2019	10.1016/j.scitotenv.2018.12.344	Review	English	31	Li X., Cai M., Wang L., Niu F., Yang D., Zhang G.	Scopus
456	Bacteriophage potential against Vibrio parahaemolyticus biofilms	2019	10.1016/j.foodcont.2018.11.034	Article	English	8	Yin Y., Ni P., Liu D., Yang S., Almeida A., Guo Q., Zhang Z., Deng L., Wang D.	Scopus/Web of Science
457	Phages for biocontrol in foods: What opportunities for Salmonella sp. control along the dairy food chain?	2019	10.1016/j.fm.2018.10.009	Review	English	16	LeLièvre V., Besnard A., Schlusselhuber M., Desmasures N., Dalmasso M.	Scopus/Web of Science
458	Swapping the roles of bacteriocins and bacteriophages in food biotechnology	2019	10.1016/j.copbio.2018.07.007	Review	English	6	Martínez B., García P., Rodríguez A.	Scopus/Web of Science
459	Bacteriophages in Food Applications: From Foe to Friend	2019	10.1146/annurev-food-032818-121747	Review	English	24	O'Sullivan L., Bolton D., McAuliffe O., Coffey A.	Scopus/Web of Science
460	Control of Salmonella Newport on cherry tomato using a cocktail of lytic bacteriophages	2019	10.1016/j.ijfoodmicro.2019.01.003	Article	English	23	El-Dougdoug N.K., Cucic S., Abdelhamid A.G., Brovko L., Kropinski A.M., Griffiths M.W., Anany H.	Scopus/Web of Science/PubMed
461	Edible bacteriophage based antimicrobial coating on fish feed for enhanced treatment of bacterial infections in aquaculture industry	2019	10.1016/j.aquaculture.2018.12.026	Article	English	10	Huang K., Nitin N.	Scopus/Web of Science
462	Potentials of termite mound soil bacteria in ecosystem engineering for sustainable agriculture	2019	10.1007/s13213-019-1439-2	Review	English	12	Enagbonma B.J., Babalola O.O.	Scopus/Web of Science
463	Affinity Peptide-guided Plasmonic Biosensor for Detection of Noroviral Protein and Human Norovirus	2019	10.1007/s12257-018-0410-6	Article	English	15	Heo N.S., Oh S.Y., Ryu M.Y., Baek S.H., Park T.J., Choi C., Huh Y.S., Park J.P.	Scopus
464	Quinoline derivatives producing Pseudomonas aeruginosa H6 as an efficient bioherbicide for weed management	2019	10.1016/j.bcab.2019.101096	Article	English	10	Lawrance S., Varghese S., Varghese E.M., Asok A.K., S J.M.	Scopus/Web of Science
465	Bacteriophage ϕIBB-PF7A loaded on sodium alginate-based films to prevent microbial meat spoilage	2019	10.1016/j.ijfoodmicro.2018.11.026	Article	English	16	Alves D., Marques A., Milho C., Costa M.J., Pastrana L.M., Cerqueira M.A., Sillankorva S.M.	Scopus/Web of Science/PubMed
466	Influence of water antimicrobials and storage conditions on inactivating MS2 bacteriophage on strawberries	2019	10.1016/j.ijfoodmicro.2018.11.009	Article	English	2	Huang L., Luo X., Gao J., Matthews K.R.	Scopus/Web of Science/PubMed
467	Microbiological assessment of fresh, minimally processed vegetables from open air markets and supermarkets in Luzon, Philippines, for food safety	2019	10.1007/s10668-017-0022-x	Article	English	2	Vital P.G., Rivera W.L., Abello J.J.M., Francisco J.C.E.	Scopus/Web of Science
468	Use of Effective Microorganisms® (EM®) for Sustainable Pathogen Control in Food Safety	2019	10.1109/uv.2018.8642152	Conference Paper	English	1	Gibby A., Lancaster E.	Scopus
469	Bacteriophage control of Salmonella Typhimurium in milk	2019	10.1007/s10068-018-0446-6	Article	English	5	Phongtang W., Choi G.-P., Chukeatirote E., Ahn J.	Scopus/Web of Science
470	Foodborne disease outbreaks in barbados (1998-2009): A 12-year review	2019	10.3855/jidc.10404	Review	English	3	Hull-Jackson C., Adesiyun A.A.	Scopus/Web of Science/PubMed
471	Properties of Listeria monocytogenes on Acquisition of Pediocin Resistance	2019	10.1007/s13213-018-1411-6	Article	English	0	Liu S., Liu Y., Zhang P.	Scopus/Web of Science
472	Microbial antagonism toward botrytis bunch rot of grapes in multiple field tests using one bacillus ginsengihumi strain and formulated biological control products	2019	10.3389/fpls.2019.00105	Article	English	23	Calvo-Garrido C., Roudet J., Aveline N., Davidou L., Dupin S., Fermaud M.	Scopus/Web of Science/PubMed
473	Biocontrol of aspergillus and fusarium mycotoxins in Africa: Benefits and limitations	2019	10.3390/toxins11020109	Article	English	31	Kagot V., Okoth S., De Boevre M., De Saeger S.	Scopus/Web of Science
474	Transcriptional regulation of aflatoxin biosynthesis and conidiation in aspergillus flavus by wickerhamomyces anomalus WRL-076 for reduction of aflatoxin contamination	2019	10.3390/toxins11020081	Article	English	6	Hua S.S.T., Sarreal S.B.L., Chang P.-K., Yu J.	Scopus/Web of Science/PubMed
475	Lytic KFS-SE2 phage as a novel bio-receptor for Salmonella Enteritidis detection	2019	10.1007/s12275-019-8610-0	Article	English	2	Choi I.Y., Lee C., Song W.K., Jang S.J., Park M.-K.	Scopus/Web of Science/PubMed
476	Bacteriophages: an overview of the control strategies against multiple bacterial infections in different fields	2019	10.1002/jobm.201800412	Review	English	29	Jamal M., Bukhari S.M.A.U.S., Andleeb S., Ali M., Raza S., Nawaz M.A., Hussain T., Rahman S.U., Shah S.S.A.	Scopus
477	Antilisterial and antistaphylococcal activity of a Lactococcus lactis strain isolated from Brazilian fresh Minas cheese	2019	10.1111/jfs.12593	Article	English	2	Costa A.C.C.C., Pereira A.N., Silva A.C.D.A.E., da Silva F.A., Ribeiro K.D.O., Torres I.M.S., De Martinis E.C.P., Alves V.F.	Scopus
478	Antibiotic-resistant Shiga toxin-producing Escherichia coli: An overview of prevalence and intervention strategies	2019	10.1111/zph.12533	Review	English	24	Mir R.A., Kudva I.T.	Scopus
479	Effective inhibition of Salmonella Typhimurium in fresh produce by a phage cocktail targeting multiple host receptors	2019	10.1016/j.fm.2018.08.011	Article	English	33	Bai J., Jeon B., Ryu S.	Scopus/Web of Science/PubMed
480	Complete genome sequences of Aeromonas and Pseudomonas phages as a supportive tool for development of antibacterial treatment in aquaculture	2019	10.1186/s12985-018-1113-5	Article	English	12	Kazimierczak J., Wójcik E.A., Witaszewska J., Guziński A., Górecka E., Stańczyk M., Kaczorek E., Siwicki A.K., Dastych J.	Scopus/Web of Science
481	Antifungal activity of Lactobacillus spp. From traditional Bulgarian dairy products	2019	10.7546/crabs.2019.12.10	Article	English	0	Nemska V., Georgieva N., Miteva-Staleva J., Krumova E., Danova S.	Scopus/Web of Science
482	Milk and dairy products	2019	10.1128/9781555819972.ch5	Book Chapter	English	1	Xue Z., Marco M.L.	Scopus
483	Phage therapy as a tool for control of foodborne diseases: Advantages and limitations	2019	10.2174/9789811412387120080006	Article	English	0	Pacios-Michelena S., Rodríguez-Herrera R., Flores-Gallegos A.C., Chávez González M.L., Segura-Ceniceros E.P., Ramos-González R., Ilyina A.	Scopus
484	Bacteriophages for biological control of foodborne pathogens	2019	10.1128/9781555819972.ch29	Book Chapter	English	1	Gencay Y.E., Brøndsted L.	Scopus
485	Microbial control of pests and weeds	2019	10.1016/b978-0-12-819304-4.00010-5	Book Chapter	English	1	Verma D., Banjo T., Chawan M., Teli N., Gavankar R.	Scopus
486	Biological control of food- challenging microorganisms	2019	10.1128/9781555819972.ch28	Book Chapter	English	1	Weeks R., Chikindas M.L.	Scopus
487	Food microbiology: Fundamentals and frontiers	2019	10.1002/9781683670476	Book	English	5	Doyle M.P., Diez-Gonzalez F., Hill C.	Scopus
488	Bioprospecting of fungal entomo- and myco-pathogens	2019	10.1007/978-981-13-9349-5_20	Book Chapter	English	2	Pathan E.K., Patil A.V., Deshpande M.V.	Scopus
489	Biocontrol strategies for effective management of phytopathogenic fungi associated with cereals	2019	10.1016/b978-0-444-64191-5.00013-4	Book Chapter	English	1	Deepa N., Sreenivasa M.Y.	Scopus
490	Bioavailability and environmental safety of nanobiopesticides	2019	10.1016/b978-0-12-815829-6.00008-5	Book Chapter	English	2	Manchikanti P.	Scopus
491	Strategies for elimination of foodborne pathogens, their influensive detection techniques and drawbacks	2019	10.1016/b978-0-12-819233-7.00015-x	Book Chapter	English	3	Ghatak S.	Scopus
492	Biocontrol for foodborne zoonotic pathogens in animal reservoirs and food products	2019	10.1016/b978-0-12-812060-6.00019-2	Book Chapter	English	1	Brauer A., Frail S., Shan P., Tran T.	Scopus
493	Application of bacteriophages in organic farm animal production	2019	10.1016/b978-0-12-812060-6.00018-0	Book Chapter	English	2	Easwaran M., Ahn J.	Scopus
494	Bacteriophages and rapid detection of bacterial pathogens: A novel approach	2019	10.1016/b978-0-12-809633-8.20743-7	Book Chapter	English	1	Cunningham A., Campbell K., McAuliffe O.	Scopus
495	The concept of using bacteriophages to improve the microbiological quality of minimally processed foods	2019	10.17306/j.afs.2019.0695	Article	English	1	Wójcicki M., Błazejak S., Gientka I., Brzezicka K.	Scopus
496	Aflatoxin M1 binding by lactic acid bacteria in milk	2019	10.3920/wmj2019.2461	Article	English	2	Ahlberg S., Kärki P., Kolmonen M., Korhonen H., Joutsjoki V.	Scopus/Web of Science
497	Implications of mobile genetic elements for salmonella enterica single-nucleotide polymorphism subtyping and source tracking investigations	2019	10.1128/aem.01985-19	Article	English	3	Li S., Zhang S., Baert L., Jagadeesan B., Ngom-Bru C., Griswold T., Katz L.S., Carleton H.A., Deng X.	Scopus/Web of Science
498	Lactococcus lactis subsp. lactis isolated from fermented milk products and its antimicrobial potential [Lactococcus lactis subsp. lactis aislada de productos lácteos fermentados y su potencial antimicrobiano]	2019	10.1080/19476337.2019.1575474	Article	English	5	Akbar A., Sadiq M.B., Ali I., Anwar M., Muhammad N., Muhammad J., Shafee M., Ullah S., Gul Z., Qasim S., Ahmad S., Anal A.K.	Scopus/Web of Science
499	Cell-free supernatants from cultures of lactic acid bacteria isolated from fermented grape as biocontrol against Salmonella Typhi and Salmonella Typhimurium virulence via autoinducer-2 and biofilm interference	2019	10.7717/peerj.7555	Article	English	8	Pelyuntha W., Chaiyasut C., Kantachote D., Sirilun S.	Scopus/Web of Science
500	Portable bioluminescence detection for food safety: Smartphone vs. silicon photomultiplier	2019	10.1117/12.2521452	Conference Paper	English	0	Doh I.-J., Min H.J., Coronel-Aguilera C., Lim T., Applegate B.M., Bae E.	Scopus/Web of Science
501	Host range of Listeria prophages induced from lysogenic Listeria isolates from foods and food-related environments in Thailand	2019	10.12982/cmujns.2019.0011	Article	English	0	Vu H.T.K., Benjakul S., Vuddhakul V., Vongkamjan K.	Scopus
502	Lactoferrin (LF): a natural antimicrobial protein	2019	10.1080/10942912.2019.1666137	Review	English	14	Niaz B., Saeed F., Ahmed A., Imran M., Maan A.A., Khan M.K.I., Tufail T., Anjum F.M., Hussain S., Suleria H.A.R.	Scopus/Web of Science
503	LysR-type transcriptional regulator OvrB encoded in O island 9 drives enterohemorrhagic Escherichia coli O157:H7 virulence	2019	10.1080/21505594.2019.1661721	Article	English	2	Liu Y., Liu B., Yang P., Wang T., Chang Z., Wang J., Wang Q., Li W., Wu J., Huang D., Jiang L., Yang B.	Scopus/Web of Science
504	Microbial Biocontrol by Trichoderma, its biological interactions and mode of actions	2019	10.33866/phytopathol.031.01.0495	Article	English	0	Admassie M., Alemu T., Mulatu A.	Scopus
505	Editorial: Application of protective cultures and bacteriocins for food biopreservation	2019	10.3389/fmicb.2019.01561	Editorial	English	18	Hammami R., Fliss I., Corsetti A.	Scopus/Web of Science/PubMed
506	Complete Genome Sequence of Salmonella enterica Serovar Typhimurium Siphophage Skate	2019	10.1128/mra.00541-19	Article	English	0	Rohren M., Xie Y., O’Leary C., Kongari R., Gill J., Liu M.	Scopus
507	Editorial: Microbial decontamination by novel technologies -mechanisms and application concepts	2019	10.3389/fmicb.2019.01476	Editorial	English	3	Mathys A., Reineke K., Jäger H.	Scopus
508	Genomic comparison of lactobacillus helveticusstrains highlights probiotic potential	2019	10.3389/fmicb.2019.01380	Article	English	17	Fontana A., Falasconi I., Molinari P., Treu L., Basile A., Vezzi A., Campanaro S., Morelli L.	Scopus/Web of Science
509	Bacteriophage production models: An overview	2019	10.3389/fmicb.2019.01187	Review	English	28	García R., Latz S., Romero J., Higuera G., García K., Bastías R.	Scopus/Web of Science/PubMed
510	Enterococci: Between Emerging Pathogens and Potential Probiotics	2019	10.1155/2019/5938210	Review	English	35	Ben Braïek O., Smaoui S.	Scopus/Web of Science
511	Drug resistance and the prevention strategies in food borne bacteria: An update review	2019	10.15171/apb.2019.041	Review	English	18	Hashempour-Baltork F., Hosseini H., Shojaee-Aliabadi S., Torbati M., Alizadeh A.M., Alizadeh M.	Scopus/Web of Science/PubMed
512	Identification of bacterial species in probiotic consortiums in selected commercial cleaning preparations	2019	10.18388/abp.2018_2782	Article	English	3	Jezewska-Frackowiak J., Zebrowska J., Czajkowska E., Jasinska J., Peksa M., Jedrzejczak G., Skowron P.M.	Scopus/Web of Science
513	A systematic approach to identify and characterize the effectiveness and safety of novel probiotic strains to control foodborne pathogens	2019	10.3389/fmicb.2019.01108	Article	English	15	Ayala D.I., Cook P.W., Franco J.G., Bugarel M., Kottapalli K.R., Loneragan G.H., Brashears M.M., Nightingale K.K.	Scopus/Web of Science/PubMed
514	Novel Recombinant Antibody and Protein-based Approaches for Analysis of Food and Food Contaminants with Particular Relevance to Asia	2019	10.1039/9781788016322-00195	Book Chapter	English	1	Yamabhai M., Rangnoi K., Sompunga P., O'Kennedy R.	Scopus
515	Enterocin BacFL31 from a Safety Enterococcus faecium FL31: Natural Preservative Agent Used Alone and in Combination with Aqueous Peel Onion (Allium cepa) Extract in Ground Beef Meat Storage	2019	10.1155/2019/4094890	Article	English	4	Mtibaa A.C., Smaoui S., Ben Hlima H., Sellem I., Ennouri K., Mellouli L.	Scopus/Web of Science
516	Pepper mild mottle virus: Agricultural menace turned effective tool for microbial water quality monitoring and assessing (waste) water treatment technologies	2019	10.1371/journal.ppat.1007639	Article	English	15	Symonds E.M., Rosario K., Breitbart M.	Scopus
517	Evaluation of safety and antifungal activity of lactobacillus reuteri and pediococcus diace-tilactis isolates against aflatoxigenic aspergillus flavus	2019	10.15547/bjvm.2046	Article	English	0	Sadeghi A., Ebrahimi M., Sadeghi B., Mortazavi S.A.	Scopus
518	Biomolecular phage filter for the detection of a small number of pathogens in large volumes of processing water	2019	10.5220/0007689901080113	Conference Paper	English	0	Du S., Lu X., Hsuan Chen I., Liu Y., Horikawa S., Huang T.-S., Chin B.A.	Scopus/Web of Science
519	Role of bacteriophages in the implementation of a sustainable dairy chain	2019	10.3389/fmicb.2019.00012	Review	English	8	Gutiérrez D., Fernández L., Rodríguez A., García P.	Scopus/Web of Science/PubMed
520	A review of Salmonella enterica with particular focus on the pathogenicity and virulence factors, host specificity and adaptation and antimicrobial resistance including multidrug resistance	2019	10.14202/vetworld.2019.504-521	Review	English	102	Jajere S.M.	Scopus
521	Anti-staphylococcal activity of bacteriocins of food isolates Enterococcus hirae LD3 and Lactobacillus plantarum LD4 in pasteurized milk	2019	10.1007/s13205-018-1546-y	Article	English	5	Sheoran P., Tiwari S.K.	Scopus
522	Modified Bacteriophage Tail Fiber Proteins for Labeling, Immobilization, Capture, and Detection of Bacteria	2019	10.1007/978-1-4939-9000-9_6	Book Chapter	English	11	Dunne M., Loessner M.J.	Scopus
523	The applications of bacteriophages and their lysins as biocontrol agents against the foodborne pathogens Listeria monocytogenes and Campylobacter: An updated look	2018	10.12834/vetit.311.1215.2	Review	English	8	Aprea G., Zocchi L., Di Fabio M., De Santis S., Prencipe V.A., Migliorati G.	Scopus/Web of Science/PubMed
524	Long-Term Antimicrobial Activity of Phage-Sugar Glasses is Closely Tied to the Processing Conditions	2018	10.1021/acsomega.8b02679	Article	English	4	Leung V., Groves L., Szewczyk A., Hosseinidoust Z., Filipe C.D.M.	Scopus/Web of Science
525	Source of Water and Potential Sanitizers and Biological Antimicrobials for Alternative Poultry Processing Food Safety Applications	2018	10.3389/fsufs.2018.00082	Review	English	8	Micciche A.C., Rubinelli P.M., Ricke S.C.	Scopus/Web of Science
526	The promises and risks of probiotic Bacillus species	2018	10.18388/abp.2018_2652	Review	English	24	Jeżewska-Frąckowiak J., Seroczyńska K., Banaszczyk J., Jedrzejczak G., Żylicz-Stachula A., Skowron P.M.	Scopus/Web of Science
527	Autophage as a control measure for Salmonella in laying hens	2018	10.3382/ps/pey294	Article	English	8	Sevilla-Navarro S., Marín C., Cortés V., García C., Vega S., Catalá-Gregori P.	Scopus/Web of Science/PubMed
528	Effects of bacteriophage P100 at different concentrations on the structural parameters of listeria monocytogenes biofilms	2018	10.4315/0362-028x.jfp-18-177	Article	English	7	Rodríguez-Melcón C., Capita R., García-Fernández C., Alonso-Calleja C.	Scopus/Web of Science/PubMed
529	Controlling aflatoxin contamination and propagation of Aspergillus flavus by a soy-fermenting Aspergillus oryzae strain	2018	10.1038/s41598-018-35246-1	Article	English	22	Alshannaq A.F., Gibbons J.G., Lee M.-K., Han K.-H., Hong S.-B., Yu J.-H.	Scopus/Web of Science/PubMed
530	Characterization of a Salmonella Enteritidis bacteriophage showing broad lytic activity against Gram-negative enteric bacteria	2018	10.1007/s12275-018-8310-1	Article	English	7	Kim S., Kim S.-H., Rahman M., Kim J.	Scopus/Web of Science/PubMed
531	The antibacterial effect of chitosan-based edible coating incorporated with a lytic bacteriophage against Escherichia coli O157:H7 on the surface of tomatoes	2018	10.1111/jfs.12571	Article	English	7	Amarillas L., Lightbourn-Rojas L., Angulo-Gaxiola A.K., Basilio Heredia J., González-Robles A., León-Félix J.	Scopus/Web of Science
532	Evaluation of a novel cocktail of six lytic bacteriophages against Shiga toxin-producing Escherichia coli in broth, milk and meat	2018	10.1016/j.fm.2018.07.006	Article	English	18	Tomat D., Casabonne C., Aquili V., Balagué C., Quiberoni A.	Scopus/Web of Science/PubMed
533	The protective effect of food matrices on Listeria lytic bacteriophage P100 application towards high pressure processing	2018	10.1016/j.fm.2018.07.002	Article	English	11	Komora N., Bruschi C., Ferreira V., Maciel C., Brandão T.R.S., Fernandes R., Saraiva J.A., Castro S.M., Teixeira P.	Scopus/Web of Science/PubMed
534	Orius albidipennis (Rueter) as an effective biocontrol agent against Tetranychus urticae koch on pepper crops in greenhouse in Egypt	2018	10.1186/s41938-018-0045-0	Article	English	2	El Arnaouty S.A., Kortam M.N., Afifi A.I., Heikal I.H.	Scopus/Web of Science
535	Plant-expressed bacteriophage lysins control pathogenic strains of Clostridium perfringens	2018	10.1038/s41598-018-28838-4	Article	English	9	Kazanavičiute V., Misiunas A., Gleba Y., Giritch A., Ražanskiene A.	Scopus
536	Evaluation of biocontrol capacity of Pseudomonas graminis CPA-7 against foodborne pathogens on fresh-cut pear and its effect on fruit volatile compounds	2018	10.1016/j.fm.2018.04.007	Article	English	7	Iglesias M.B., López M.L., Echeverría G., Viñas I., Zudaire L., Abadias M.	Scopus/Web of Science/PubMed
537	Adherence factors of enterohemorrhagic Escherichia coli O157:H7 strain Sakai influence its uptake into the roots of Valerianella locusta grown in soil	2018	10.1016/j.fm.2018.05.016	Article	English	6	Eißenberger K., Moench D., Drissner D., Weiss A., Schmidt H.	Scopus
538	Microencapsulation of a Staphylococcus phage for concentration and long-term storage	2018	10.1016/j.fm.2018.06.002	Article	English	5	El Haddad L., Lemay M.-J., Khalil G.E., Moineau S., Champagne C.P.	Scopus/Web of Science/PubMed
539	Edible Dye-Enhanced Solar Disinfection with Safety Indication	2018	10.1021/acs.est.8b03866	Article	English	11	Ryberg E.C., Chu C., Kim J.-H.	Scopus
540	Ultrasensitive and fast diagnostics of viable Listeria cells by CBD magnetic separation combined with A511::luxAB detection	2018	10.3390/v10110626	Article	English	13	Kretzer J.W., Schmelcher M., Loessner M.J.	Scopus/Web of Science/PubMed
541	Long-Term Preservation of Bacteriophage Antimicrobials Using Sugar Glasses	2018	10.1021/acsbiomaterials.7b00468	Article	English	18	Leung V., Szewczyk A., Chau J., Hosseinidoust Z., Groves L., Hawsawi H., Anany H., Griffiths M.W., Monsur Ali M., Filipe C.D.M.	Scopus/Web of Science/PubMed
542	Effect of yeast volatile organic compounds on ochratoxin A-producing Aspergillus carbonarius and A. ochraceus	2018	10.1016/j.ijfoodmicro.2018.06.023	Article	English	29	Farbo M.G., Urgeghe P.P., Fiori S., Marcello A., Oggiano S., Balmas V., Hassan Z.U., Jaoua S., Migheli Q.	Scopus/Web of Science/PubMed
543	Salmonella enterica phylogeny based on whole-genome sequencing reveals two new clades and novel patterns of horizontally acquired genetic elements	2018	10.1128/mbio.02303-18	Article	English	22	Worley J., Meng J., Allard M.W., Brown E.W., Timme R.E.	Scopus/Web of Science
544	Secondary metabolite production and the safety of industrially important members of the Bacillus subtilis group	2018	10.1093/femsre/fuy028	Review	English	59	Harwood C.R., Mouillon J.-M., Pohl S., Arnau J.	Scopus/Web of Science
545	Large outbreak of multiple gastrointestinal pathogens associated with fresh curry leaves in North East England, 2013	2018	10.1017/s095026881800225x	Article	English	5	Waldram A., Lawler J., Jenkins C., Collins J., Payne M., Aird H., Swindlehurst M., Adak G.K., Grant K., Ready D., Gorton R., Foster K.	Scopus/Web of Science
546	Characterization of airborne viromes in cheese production plants	2018	10.1111/jam.14046	Article	English	5	Colombo S., Arioli S., Gargari G., Neri E., Della Scala G., Mora D.	Scopus
547	Importance of stress response mechanisms in filamentous fungi for agriculture and industry	2018	10.1007/978-3-030-00683-9_6	Book Chapter	English	0	Aghcheh R.K., Braus G.H.	Scopus
548	Anti-Pathogenic and Technological Traits of Coagulase-Negative Staphylococci Isolated from Koozh, a Fermented Food Product of South India	2018	10.1080/08905436.2018.1519446	Article	English	5	Khusro A., Aarti C., Dusthackeer A., Agastian P.	Scopus/Web of Science
549	Chemical composition and antifungal activity of Anacyclus valentinus essential oil from Algeria	2018	10.1016/j.fbio.2018.07.005	Article	English	16	Houicher A., Hamdi M., Hechachna H., Özogul F.	Scopus/Web of Science
550	Evaluation of postharvest calcium treatment and biopreservation with Lactobacillus rhamnosus GG on the quality of fresh-cut ‘Conference’ pears	2018	10.1002/jsfa.9031	Article	English	9	Zudaire L., Viñas I., Plaza L., Iglesias M.B., Abadias M., Aguiló-Aguayo I.	Scopus/Web of Science/PubMed
551	Persistence, internalization and translocation of Escherichia coli O157:H7, O157:H16 and O105ab in plants and tomato fruits (Solanum lycopersicum L.) [Persistencia, internalización y translocación de Escherichia coli O157:H7, O157:H16 y O105ab en plantas y frutos de tomate (Solanum lycopersicum L.)]	2018	10.1016/j.ram.2017.12.001	Article	English; Spanish	3	Ocaña de Jesús R.L., Gutiérrez Ibáñez A.T., Sánchez Pale J.R., Mariezcurrena Berasain M.D., Eslava Campos C.A., Laguna Cerda A.	Scopus
552	Bacteriophage-mediated biosensors for detection of foodborne pathogens	2018	10.1007/978-981-13-0053-0_19	Book Chapter	English	0	Singh V.	Scopus
553	Isolation of lytic bacteriophages infecting Salmonella typhimurium and Salmonella enteritidis	2018	10.1556/018.68.2018.3.10	Article	English	4	Yildirim Z., Sakin T., Çoban F.	Scopus/Web of Science
554	Bacteriophages: Protagonists of a post-antibiotic era	2018	10.3390/antibiotics7030066	Review	English	49	Domingo-Calap P., Delgado-Martínez J.	Scopus/Web of Science
555	Isolation, characterization, and application of a novel specific Salmonella bacteriophage in different food matrices	2018	10.1016/j.foodres.2018.05.071	Article	English	36	Huang C., Shi J., Ma W., Li Z., Wang J., Li J., Wang X.	Scopus/Web of Science/PubMed
556	Are GrainPro Cocoons™ an effective alternative to conventional phosphine fumigation in large-scale control of stored-maize insect pests?	2018	10.1007/s10340-018-0996-7	Article	English	1	Chigoverah A.A., Mvumi B.M., Muchechemera C., Dator J.V.	Scopus
557	Antagonism Against Fish Pathogens by Cellular Components/Preparations of Bacillus coagulans (MTCC-9872) and It’s In Vitro Probiotic Characterisation	2018	10.1007/s00284-018-1506-0	Article	English	5	Midhun S.J., Neethu S., Vysakh A., Radhakrishnan E.K., Jyothis M.	Scopus/Web of Science
558	Selective and sensitive Escherichia coli detection based on a T4 bacteriophage-immobilized multimode microfiber	2018	10.1002/jbio.201800012	Article	English	7	Li Y., Ma H., Gan L., Gong A., Zhang H., Liu D., Sun Q.	Scopus/Web of Science/PubMed
559	Expression of Listeria Phage Endolysin Gene in Escherichia coli [李斯特菌噬菌体裂解酶基因在大肠杆菌中的表达]	2018	10.16429/j.1009-7848.2018.08.010	Article	Chinese	0	Liu S., Ge H., Liu J.	Scopus
560	Survey conducted by a consumer organization for the presence of bacterial and viral pathogens on high risk fresh produce from the Belgian market	2018	10.17660/actahortic.2018.1209.67	Article	English	2	De Keuckelaere A., Baert L., Stals A., De Vocht M., Li D., Delbeke S., Lauryssen S., Jacxsens L., Sas B., Uyttendaele M.	Scopus
561	The hurdle approach-A holistic concept for controlling food safety risks associated with pathogenic bacterial contamination of leafy green vegetables. A review	2018	10.3389/fmicb.2018.01965	Review	English	24	Mogren L., Windstam S., Boqvist S., Vågsholm I., Söderqvist K., Rosberg A.K., Lindén J., Mulaosmanovic E., Karlsson M., Uhlig E., Håkansson A., Alsanius B.	Scopus
562	Application of bacteriophages in the agro-food sector: A long way toward approval	2018	10.3389/fcimb.2018.00296	Note	English	32	Fernández L., Gutiérrez D., Rodríguez A., García P.	Scopus/Web of Science
563	Synergistic removal of static and dynamic staphylococcus aureus biofilms by combined treatment with a bacteriophage endolysin and a polysaccharide depolymerase	2018	10.3390/v10080438	Article	English	30	Olsen N.M.C., Thiran E., Hasler T., Vanzieleghem T., Belibasakis G.N., Mahillon J., Loessner M.J., Schmelcher M.	Scopus
564	Biocontrol Processes in Fruits and Fresh Produce, the Use of Lactic Acid Bacteria as a Sustainable Option	2018	10.3389/fsufs.2018.00050	Review	English	18	Linares-Morales J.R., Gutiérrez-Méndez N., Rivera-Chavira B.E., Pérez-Vega S.B., Nevárez-Moorillón G.V.	Scopus/Web of Science
565	Characterization, yield optimization, scale up and biopreservative potential of fermencin SA715, a novel bacteriocin from Lactobacillus fermentum GA715 of goat milk origin	2018	10.1186/s12934-018-0972-1	Article	English	15	Wayah S.B., Philip K.	Scopus/Web of Science
566	Control of Salmonella Enteritidis on food contact surfaces with bacteriophage PVP-SE2	2018	10.1080/08927014.2018.1501475	Article	English	7	Milho C., Silva M.D., Melo L., Santos S., Azeredo J., Sillankorva S.	Scopus/Web of Science/PubMed
567	Food safety impacts of antimicrobial use and their residues in aquaculture	2018	10.1186/s40985-018-0099-2	Review	English	93	Okocha R.C., Olatoye I.O., Adedeji O.B.	Scopus/Web of Science/PubMed
568	Development of a droplet digital PCR assay for population analysis of aflatoxigenic and atoxigenic Aspergillus flavus mixtures in soil	2018	10.1007/s12550-018-0313-6	Article	English	10	Hua S.S.T., Palumbo J.D., Parfitt D.E., Sarreal S.B.L., O’Keeffe T.L.	Scopus/Web of Science
569	Study the features of 57 confirmed CRISPR Loci in 38 strains of Staphylococcus aureus	2018	10.3389/fmicb.2018.01591	Article	English	28	Zhao X., Yu Z., Xu Z.	Scopus/Web of Science/PubMed
570	Bioprotective effect of Lactococcus piscium CNCM I-4031 against Listeria monocytogenes growth and virulence	2018	10.3389/fmicb.2018.01564	Article	English	10	Saraoui T., Leroi F., Chevalier F., Cappelier J.-M., Passerini D., Pilet M.-F.	Scopus/Web of Science
571	Microbial delivery vehicles for allergens and allergen-derived peptides in immunotherapy of allergic diseases	2018	10.3389/fmicb.2018.01449	Review	English	9	Zahirović A., Lunder M.	Scopus
572	Selection procedure of bioprotective cultures for their combined use with High Pressure Processing to control spore-forming bacteria in cooked ham	2018	10.1016/j.ijfoodmicro.2018.04.010	Article	English	10	Ramaroson M., Guillou S., Rossero A., Rezé S., Anthoine V., Moriceau N., Martin J.-L., Duranton F., Zagorec M.	Scopus/Web of Science/PubMed
573	Update of the list of QPS-recommended biological agents intentionally added to food or feed as notified to EFSA 8: suitability of taxonomic units notified to EFSA until March 2018	2018	10.2903/j.efsa.2018.5315	Article	English	27	Ricci A., Allende A., Bolton D., Chemaly M., Davies R., Fernández Escámez P.S., Girones R., Koutsoumanis K., Lindqvist R., Nørrung B., Robertson L., Ru G., Sanaa M., Simmons M., Skandamis P., Snary E., Speybroeck N., Ter Kuile B., Threlfall J., Wahlström H., Cocconcelli P.S., Peixe L., Maradona M.P., Querol A., Suarez J.E., Sundh I., Vlak J., Barizzone F., Correia S., Herman L., EFSA Panelon Biol…	Scopus/Web of Science
574	Comparison of three diagnostic methods for Salmonella enterica serovars detection in chicken rinse	2018	10.1590/1678-5150-pvb-5211	Article	English	1	Corrêa I.M.O., Pereira L.Q., Silva I.G.O., Altarugio R., Smaniotto B.D., Silva T.M., Okamoto A.S., Filho R.L.A.	Scopus/Web of Science
575	Incorporating Phage Therapy into WPI Dip Coatings for Applications on Fresh Whole and Cut Fruit and Vegetable Surfaces	2018	10.1111/1750-3841.14188	Article	English	10	Vonasek E.L., Choi A.H., Sanchez J., Jr., Nitin N.	Scopus/Web of Science/PubMed
576	Characterization of argentinian endemic aspergillus flavus isolates and their potential use as biocontrol agents for mycotoxins in maize	2018	10.1094/phyto-07-17-0255-r	Article	English	9	Camiletti B.X., Moral J., Asensio C.M., Torrico A.K., Lucini E.I., De La Paz Giménez-Pecci M., Michailides T.J.	Scopus/Web of Science/PubMed
577	Complete genome of a novel lytic vibrio parahaemolyticus phage VPp1 and characterization of its endolysin for antibacterial activities	2018	10.4315/0362-028x.jfp-17-278	Article	English	9	Mengzhe L.I., Yanqiu J.I.N., Hong L.I.N., Wang J., Jiang X.	Scopus/Web of Science
578	Biotechnological applications of bacteriophages: State of the art	2018	10.1016/j.micres.2018.04.007	Review	English	63	Harada L.K., Silva E.C., Campos W.F., Del Fiol F.S., Vila M., Dąbrowska K., Krylov V.N., Balcão V.M.	Scopus/Web of Science
579	Differing interactions between an introduced beetle and a resident root nematode mediated by an invasive plant and its native congener	2018	10.1007/s11258-018-0835-1	Article	English	0	He M., Chen J., Ding J., Lu X.	Scopus/Web of Science
580	Prophage induction reduces Shiga toxin producing Escherichia coli (STEC) and Salmonella enterica on tomatoes and spinach: A model study	2018	10.1016/j.foodcont.2018.02.001	Article	English	3	Cadieux B., Colavecchio A., Jeukens J., Freschi L., Emond-Rheault J.-G., Kukavica-Ibrulj I., Levesque R.C., Bekal S., Chandler J.C., Coleman S.M., Bisha B., Goodridge L.D.	Scopus/Web of Science
581	Application of a phage in decontaminating Vibrio parahaemolyticus in oysters	2018	10.1016/j.ijfoodmicro.2018.03.027	Article	English	25	Zhang H., Yang Z., Zhou Y., Bao H., Wang R., Li T., Pang M., Sun L., Zhou X.	Scopus/Web of Science/PubMed
582	Salmonella Activation of STAT3 Signaling by SarA Effector Promotes Intracellular Replication and Production of IL-10	2018	10.1016/j.celrep.2018.05.072	Article	English	21	Jaslow S.L., Gibbs K.D., Fricke W.F., Wang L., Pittman K.J., Mammel M.K., Thaden J.T., Fowler V.G., Jr., Hammer G.E., Elfenbein J.R., Ko D.C.	Scopus
583	Transcriptomic analysis of the campylobacter Jejuni response to T4-like phage NCTC 12673 infection	2018	10.3390/v10060332	Article	English	24	Sacher J.C., Flint A., Butcher J., Blasdel B., Reynolds H.M., Lavigne R., Stintzi A., Szymanski C.M.	Scopus/Web of Science
584	Non-pathogenic escherichia coli enhance Stx2a production of E. coli O157:H7 through both bamA-dependent and independent mechanisms	2018	10.3389/fmicb.2018.01325	Article	English	6	Xiaoli L., Figler H.M., Banerjee K.G., Hayes C.S., Dudley E.G.	Scopus/Web of Science
585	Application of low-fermenting yeast Lachancea thermotolerans for the control of toxigenic fungi Aspergillus parasiticus, Penicillium verrucosum and Fusarium graminearum and their mycotoxins	2018	10.3390/toxins10060242	Article	English	16	Zeidan R., Ul-Hassan Z., Al-Thani R., Balmas V., Jaoua S.	Scopus/Web of Science/PubMed
586	For the Safety of Fresh Produce: Regulatory Considerations for Canada on the Use of Whole Genome Sequencing to Subtype Salmonella	2018	10.3389/fsufs.2018.00021	Article	English	0	Ngueng Feze I., Dalpé G., Song L., Farber J., Goodridge L., Levesque R.C., Joly Y.	Scopus/Web of Science
587	Optical biosensing in microfluidics using nanoporous microbeads and amorphous silicon thin-film photodiodes: Quantitative analysis of molecular recognition and signal transduction	2018	10.1088/1361-6439/aac66c	Article	English	5	Pinto I.F., Santos D.R., Caneira C.R.F., Soares R.R.G., Azevedo A.M., Chu V., Conde J.P.	Scopus
588	Listeria monocytogenes in the Food Processing Environment	2018	10.1007/s40588-018-0090-1	Review	English	13	Jordan K., Hunt K., Lourenco A., Pennone V.	Scopus
589	Current knowledge on Listeria monocytogenes biofilms in Food-Related environments: Incidence, resistance to biocides, ecology and biocontrol	2018	10.3390/foods7060085	Review	English	42	Rodríguez-López P., Rodríguez-Herrera J.J., Vázquez-Sánchez D., Cabo M.L.	Scopus/Web of Science/PubMed
590	The fruit microbiome: A new frontier for postharvest biocontrol and postharvest biology	2018	10.1016/j.postharvbio.2018.03.004	Article	English	46	Droby S., Wisniewski M.	Scopus/Web of Science
591	Isolation, characterization, and application of Bacteriophage LPSE1 against Salmonella enterica in Ready to Eat (RTE) Foods	2018	10.3389/fmicb.2018.01046	Article	English	41	Huang C., Virk S.M., Shi J., Zhou Y., Willias S.P., Morsy M.K., Abdelnabby H.E., Liu J., Wang X., Li J.	Scopus/Web of Science
592	Characterization of bacteriophages targeting non-O157 Shiga toxigenic Escherichia coli	2018	10.4315/0362-028x.jfp-17-460	Article	English	8	Litt P.K., Saha J., Jaroni D.	Scopus/Web of Science/PubMed
593	Nanobody technology for mycotoxin detection in the field of food safety: Current status and prospects	2018	10.3390/toxins10050180	Review	English	17	He T., Zhu J., Nie Y., Hu R., Wang T., Li P., Zhang Q., Yang Y.	Scopus
594	Bacteriophage cocktail for biocontrol of Escherichia coli O157:H7: Stability and potential allergenicity study	2018	10.1371/journal.pone.0195023	Article	English	20	Ramirez K., Cazarez-Montoya C., Lopez-Moreno H.S., Castro-del Campo N.	Scopus/Web of Science/PubMed
595	Comparative genomic analysis of novel bacteriophages infecting Vibrio parahaemolyticus isolated from western and southern coastal areas of Korea	2018	10.1007/s00705-018-3756-3	Article	English	4	Yu J., Lim J.-A., Kwak S.-J., Park J.-H., Chang H.-J.	Scopus/Web of Science
596	Review of the Comparative Susceptibility of Microbial Species to Photoinactivation Using 380–480 nm Violet-Blue Light	2018	10.1111/php.12883	Review	English	32	Tomb R.M., White T.A., Coia J.E., Anderson J.G., MacGregor S.J., Maclean M.	Scopus/Web of Science
597	Regulatory pathways to enable the licencing of alternatives to antibiotics	2018	10.1016/j.biologicals.2018.03.003	Conference Paper	English	2	Ioannou F., Burnsteel C., Mackay D.K.J., Gay C.G.	Scopus/Web of Science
598	Biocontrol of Listeria monocytogenes in a meat model using a combination of a bacteriocinogenic strain with curing additives	2018	10.1016/j.foodres.2018.02.043	Article	English	16	Orihuel A., Bonacina J., Vildoza M.J., Bru E., Vignolo G., Saavedra L., Fadda S.	Scopus/Web of Science
599	Isolation and application of bacteriophages to reduce Salmonella contamination in raw chicken meat	2018	10.1016/j.lwt.2018.01.072	Article	English	30	Duc H.M., Son H.M., Honjoh K.-I., Miyamoto T.	Scopus/Web of Science
600	Bacteriophages as Biological Control Agents of Enteric Bacteria Contaminating Edible Oysters	2018	10.1007/s00284-017-1424-6	Article	English	8	Le T.S., Southgate P.C., O’Connor W., Poole S., Kurtbӧke D.I.	Scopus/Web of Science
601	Biopreservatives for improved shelf-life and safety of dairy products: Biopreservatives for dairy products	2018	10.4018/978-1-5225-5363-2.ch004	Book Chapter	English	0	Singh T.P., Pophaly S.D., Siwach R.	Scopus
602	Bacteriophages reduce Yersinia enterocolitica contamination of food and kitchenware	2018	10.1016/j.ijfoodmicro.2018.02.007	Article	English	14	Jun J.W., Park S.C., Wicklund A., Skurnik M.	Scopus/Web of Science/PubMed
603	Bacteriophage applications for food production and processing	2018	10.3390/v10040205	Review	English	131	Moye Z.D., Woolston J., Sulakvelidze A.	Scopus/Web of Science/PubMed
604	Application of bacteriocins and protective cultures in dairy food preservation	2018	10.3389/fmicb.2018.00594	Review	English	166	Silva C.C.G., Silva S.P.M., Ribeiro S.C.	Scopus/Web of Science
605	Novel biocontrol methods for Listeria monocytogenes biofilms in food production facilities	2018	10.3389/fmicb.2018.00605	Review	English	45	Gray J.A., Chandry P.S., Kaur M., Kocharunchitt C., Bowman J.P., Fox E.M.	Scopus/Web of Science/PubMed
606	DNA microarray-based assessment of virulence potential of Shiga toxin gene-carrying Escherichia coli O104:H7 isolated from feedlot cattle feces	2018	10.1371/journal.pone.0196490	Article	English	6	Shridhar P.B., Patel I.R., Gangiredla J., Noll L.W., Shi X., Bai J., Elkins C.A., Strockbine N., Nagaraja T.G.	Scopus/Web of Science
607	Bacteriophage-based weapons for the war against foodborne pathogens	2018	10.1016/j.cofs.2018.03.017	Review	English	8	Goodridge L., Fong K., Wang S., Delaquis P.	Scopus/Web of Science
608	Optimizing propagation of staphylococcus aureus infecting bacteriophage vB_sauM-phiIPLA-RODI on staphylococcus xylosus using response surface methodology	2018	10.3390/v10040153	Article	English	12	González-Menéndez E., Arroyo-López F.N., Martínez B., García P., Garrido-Fernández A., Rodríguez A.	Scopus/Web of Science/PubMed
609	Ota prevention and detoxification by actinobacterial strains and activated carbon fibers: Preliminary results	2018	10.3390/toxins10040137	Article	English	6	El Khoury R., Choque E., El Khoury A., Snini S.P., Cairns R., Andriantsiferana C., Mathieu F.	Scopus/Web of Science/PubMed
610	Genomics of Salmonella phage ΦStp1: candidate bacteriophage for biocontrol	2018	10.1007/s11262-018-1538-3	Article	English	11	Sritha K.S., Bhat S.G.	Scopus/Web of Science
611	Pseudomonas graminis strain CPA-7 differentially modulates the oxidative response in fresh-cut ‘Golden delicious’ apple depending on the storage conditions	2018	10.1016/j.postharvbio.2017.12.013	Article	English	11	Collazo C., Giné-Bordonaba J., Aguiló-Aguayo I., Povedano I., Bademunt A., Viñas I.	Scopus/Web of Science
612	Efficacy of Pseudomonas graminis CPA-7 against Salmonella spp. and Listeria monocytogenes on fresh-cut pear and setting up of the conditions for its commercial application	2018	10.1016/j.fm.2017.09.010	Article	English	9	Iglesias M.B., Abadias M., Anguera M., Viñas I.	Scopus/Web of Science/PubMed
613	Trends in microbial control techniques for poultry products	2018	10.1080/10408398.2016.1206845	Article	English	17	Silva F., Domingues F.C., Nerín C.	Scopus/Web of Science/PubMed
614	Sequential effect of phages and cold nitrogen plasma against Escherichia coli O157:H7 biofilms on different vegetables	2018	10.1016/j.ijfoodmicro.2018.01.004	Article	English	30	Cui H., Bai M., Yuan L., Surendhiran D., Lin L.	Scopus
615	Tapping the marvelous power of microorganisms for sustainable disease management	2018	10.1007/s42360-018-0022-2	Review	English	1	Sawant I.S.	Scopus
616	Genetic analysis of virulence potential of Escherichia coli O104 serotypes isolated from cattle feces using whole genome sequencing	2018	10.3389/fmicb.2018.00341	Article	English	3	Shridhar P.B., Patel I.R., Gangiredla J., Noll L.W., Shi X., Bai J., Elkins C.A., Strockbine N.A., Nagaraja T.G.	Scopus/Web of Science
617	An ultrasensitive electrochemical immunosensor for Cry1Ab based on phage displayed peptides	2018	10.1016/j.talanta.2017.11.032	Article	English	10	Lu X., Jiang D.-J., Yan J.-X., Ma Z.-E., Luo X.-E., Wei T.-L., Xu Y., He Q.-H.	Scopus/Web of Science/PubMed
618	Global biodiversity research tied up by juridical interpretations of access and benefit sharing	2018	10.1007/s13127-017-0347-1	Article	English	24	Neumann D., Borisenko A.V., Coddington J.A., Häuser C.L., Butler C.R., Casino A., Vogel J.C., Haszprunar G., Giere P.	Scopus/Web of Science
619	Pathogenic Biofilm Formation in the Food Industry and Alternative Control Strategies	2018	10.1016/b978-0-12-811444-5.00011-7	Book Chapter	English	18	Giaouris E.E., Simões M.V.	Scopus
620	Identification and characterization of T5-like bacteriophages representing two novel subgroups from food products	2018	10.3389/fmicb.2018.00202	Article	English	19	Sváb D., Falgenhauer L., Rohde M., Szabó J., Chakraborty T., Tóth I.	Scopus/Web of Science/PubMed
621	Natural antimicrobial/antioxidant agents in meat and poultry products as well as fruits and vegetables: A review	2018	10.1080/10408398.2016.1194256	Article	English	101	Aziz M., Karboune S.	Scopus
622	Genome sequencing of extended-spectrum β-lactamase (ESBL)-producing Klebsiella pneumoniae isolated from pigs and abattoir workers in Cameroon	2018	10.3389/fmicb.2018.00188	Article	English	28	Founou L.L., Founou R.C., Allam M., Ismail A., Djoko C.F., Essack S.Y.	Scopus
623	The preservation of Listeria-critical foods by a combination of endolysin and high hydrostatic pressure	2018	10.1016/j.ijfoodmicro.2017.10.004	Article	English	22	Misiou O., van Nassau T.J., Lenz C.A., Vogel R.F.	Scopus/Web of Science
624	Isolation and evaluation of cocktail phages for the control of multidrug-resistant Escherichia coli serotype O104: H4 and E. coli O157: H7 isolates causing diarrhea	2018	10.1093/femsle/fnx275	Article	English	11	Mohamed D.S., Ahmed E.F., Mahmoud A.M., El-Baky R.M.A., John J.	Scopus/Web of Science/PubMed
625	Natural and artificial casings as bacteriocin carriers for the biopreservation of meats products	2018	10.1111/jfs.12419	Article	English	9	Rivas F.P., Cayré M.E., Campos C.A., Castro M.P.	Scopus/Web of Science
626	Phages as friends and enemies in food processing	2018	10.1016/j.copbio.2017.09.004	Review	English	32	de Melo A.G., Levesque S., Moineau S.	Scopus/Web of Science/PubMed
627	Efficacy of ultraviolet (UV-C) light in reducing foodborne pathogens and model viruses in skim milk	2018	10.1111/jfpp.13485	Article	English	22	Gunter-Ward D.M., Patras A., S. Bhullar M., Kilonzo-Nthenge A., Pokharel B., Sasges M.	Scopus/Web of Science
628	Print to detect: a rapid and ultrasensitive phage-based dipstick assay for foodborne pathogens	2018	10.1007/s00216-017-0597-y	Article	English	25	Anany H., Brovko L., El Dougdoug N.K., Sohar J., Fenn H., Alasiri N., Jabrane T., Mangin P., Monsur Ali M., Kannan B., Filipe C.D.M., Griffiths M.W.	Scopus/Web of Science/PubMed
629	Development of non-pathogenic bacterial biofilms on the surface of stainless steel which are inhibitory to Salmonella enterica	2018	10.1016/j.fm.2017.08.003	Article	English	9	Kim Y., Kim H., Beuchat L.R., Ryu J.-H.	Scopus/Web of Science/PubMed
630	Phage-Mediated Competitive Chemiluminescent Immunoassay for Detecting Cry1Ab Toxin by Using an Anti-Idiotypic Camel Nanobody	2018	10.1021/acs.jafc.7b04923	Article	English	22	Qiu Y., Li P., Dong S., Zhang X., Yang Q., Wang Y., Ge J., Hammock B.D., Zhang C., Liu X.	Scopus/Web of Science/PubMed
631	Marine microorganisms as biocontrol agents against fungal phytopathogens and mycotoxins	2018	10.1080/09583157.2017.1419164	Review	English	10	Kong Q.	Scopus/Web of Science
632	Antimicrobial peptides: The new generation of food additives	2018	10.1016/b978-0-08-100596-5.21718-6	Book Chapter	English	3	Said L.B., Fliss I., Offret C., Beaulieu L.	Scopus
633	Antilisterial bacteriocins for food security: The case of sakacin A	2018	10.1016/b978-0-08-100596-5.22150-1	Book Chapter	English	4	Mapelli C., Barbiroli A., De Benedetti S., Musatti A., Rollini M.	Scopus
634	Antimicrobial films and coatings incorporated with food preservatives of microbial origin	2018	10.1007/978-3-319-94625-2_8	Book Chapter	English	3	López-Córdoba A.	Scopus
635	Multifactorial role of arbuscular mycorrhizae in agroecosystem	2018	10.1007/978-981-13-0393-7_12	Book Chapter	English	4	Bhale U.N., Bansode S.A., Singh S.	Scopus
636	Enzymes in biosensors for food quality assessment	2018	10.1016/b978-0-12-813280-7.00038-4	Book Chapter	English	5	Vaidya A.M., Annapure U.S.	Scopus
637	Current and future research trends in agricultural and biomedical applications of medicinal mushrooms and mushroom products (Review)	2018	10.1615/intjmedmushrooms.2018029378	Review	English	40	Chang S.T., Wasser S.P.	Scopus/Web of Science
638	Three Salmonella enterica serovar enteritidis bacteriophages from the Siphoviridae family are promising candidates for phage therapy	2018	10.1139/cjm-2017-0740	Article	English	12	Chen Y., Sun E., Song J., Tong Y., Wu B.	Scopus/Web of Science
639	Biocontrol of morganella morganii subsp. morganii and histamine accumulation in tuna meat by treatment with a lytic bacteriophage	2018	10.3136/fstr.24.329	Article	English	3	Yamaki S., Kawai Y., Yamazaki K.	Scopus/Web of Science
640	Natural Food Antimicrobials: Recent Trends in Their Use, Limitations, and Opportunities for Their Applications in Food Preservation	2018	10.1021/bk-2018-1287.ch002	Conference Paper	English	3	Taylor T.M.	Scopus
641	Potential application of lyophilization in commercial use of bacteriophage preparations in veterinary medicine	2018	10.26873/svr-396-2017	Article	English	1	Skaradzińska A., Skaradziński G., Choińska-Pulit A., Śliwka P., Łaba W., Mitula P., Zaczek M., Weber-Dabrowska B.	Scopus/Web of Science
642	Recent approaches in food bio-preservation-A review	2018	10.4314/ovj.v8i1.16	Review	English	44	Singh V.P.	Scopus/Web of Science
643	Isolation of highly selective phage-displayed oligopeptide probes for detection of listeria monocytogenes in ready-to-eat food	2018	10.1117/12.2305132	Conference Paper	English	1	Chen I.-H., Xi J., Liu Y., Du S., Horikawa S., Huang T.-S., Chin B.A., Suh S.-J.	Scopus/Web of Science
644	The combination of magnetoelastic (ME) wireless biosensing with surface swab sampling	2018	10.1117/12.2305242	Conference Paper	English	0	Liu Y., Du S., Horikawa S., Chen I.-H., Xi J., Lu X., Huang T.-S., Chin B.A.	Scopus/Web of Science
645	Capture of bacterial pathogens in liquid streams by multiple layers of phage based bio-molecular filter	2018	10.1117/12.2304535	Conference Paper	English	0	Du S., Liu Y., Xi J., Chen I.-H., Lu X., Horikawa S., Huang T.-S., Chin B.A.	Scopus/Web of Science
646	Capture and identification of Salmonella Typhimurium from large volumes of water using phage filter	2018	10.1117/12.2304551	Conference Paper	English	0	Lu X., Du S., Horikawa S., Chen I.-H., Liu Y., Chin B.A.	Scopus
647	Immobilized optical fiber microprobe for selective and sensitive Escherichia coli detection	2018	10.1002/jbio.201700162	Article in Press	English	2	Li Y., Ma H., Gan L., Gong A., Zhang H., Liu D., Sun Q.	Scopus/PubMed
648	Are phage lytic proteins the secret weapon to kill staphylococcus aureus?	2018	10.1128/mbio.01923-17	Short Survey	English	56	Gutiérrez D., Fernández L., Rodríguez A., García P.	Scopus
649	Antimicrobial Resistance in Foodborne Pathogens	2018	10.1016/b978-0-12-811835-1.00006-3	Book Chapter	English	5	O'Bryan C.A., Crandall P.G., Ricke S.C.	Scopus
650	Investigation of prevalence of free Shiga toxin-producing Escherichia coli (STEC)-specific bacteriophages and its correlation with STEC bacterial hosts in a produce-growing area in Salinas, California	2018	10.1371/journal.pone.0190534	Article	English	16	Liao Y.-T., Quintela I.A., Nguyen K., Salvador A., Cooley M.B., Wu V.C.H.	Scopus/Web of Science/PubMed
651	The use of entomopathogenic fungi for the control of stored-grain insects	2018	10.1080/09670874.2017.1329565	Article	English	17	Batta Y.A., Kavallieratos N.G.	Scopus/Web of Science
652	An overview of natural antimicrobials role in food	2018	10.1016/j.ejmech.2017.11.095	Review	English	125	Pisoschi A.M., Pop A., Georgescu C., Turcuş V., Olah N.K., Mathe E.	Scopus/Web of Science/PubMed
653	Anti-tubercular and probiotic properties of coagulase-negative staphylococci isolated from Koozh, a traditional fermented food of South India	2018	10.1016/j.micpath.2017.11.054	Article	English	12	Khusro A., Aarti C., Dusthackeer A., Agastian P.	Scopus/Web of Science
654	Recombinant endolysins as potential therapeutics against antibiotic-resistant staphylococcus aureus: Current status of research and novel delivery strategies	2018	10.1128/cmr.00071-17	Review	English	93	Haddad Kashani H., Schmelcher M., Sabzalipoor H., Seyed Hosseini E., Moniri R.	Scopus
655	Bacteriophage production in compliance with regulatory requirements	2018	10.1007/978-1-4939-7395-8_18	Book Chapter	English	19	Pirnay J.-P., Merabishvili M., Van Raemdonck H., De Vos D., Verbeken G.	Scopus
656	Biocontrol strategies for Mediterranean-style fermented sausages	2018	10.1016/j.foodres.2017.10.048	Review	English	33	Oliveira M., Ferreira V., Magalhães R., Teixeira P.	Scopus/Web of Science/PubMed
657	Biopreservation of fresh-cut pear using Lactobacillus rhamnosus GG and effect on quality and volatile compounds	2018	10.1016/j.lwt.2017.09.025	Article	English	22	Iglesias M.B., Echeverría G., Viñas I., López M.L., Abadias M.	Scopus/Web of Science
658	Effect of dry-sausage starter culture and endogenous yeasts on Aspergillus westerdijkiae and Penicillium nordicum growth and OTA production	2018	10.1016/j.lwt.2017.08.090	Article	English	21	Meftah S., Abid S., Dias T., Rodrigues P.	Scopus/Web of Science
659	Thermal-stability and reconstitution ability of Listeria phages P100 and A511	2017	10.3389/fmicb.2017.02375	Article	English	11	Ahmadi H., Radford D., Kropinski A.M., Lim L.-T., Balamurugan S.	Scopus/Web of Science/PubMed
660	Comparative evaluation of a novel phage protein ligand assay and immunomagnetic separation method to isolate the seven top serogroups of Escherichia coli (O157, O26, O103, O145, O111, O45, and O121) in foods at risk	2017	10.4315/0362-028x.jfp-16-479	Article	English	0	Bouvier M., Miszczycha S.D., Guillarme X., Tadla C., Collinet L., Thevenot Sergentet D.	Scopus/Web of Science/PubMed
661	Efficacy of LISTEX P100 at different concentrations for reduction of Listeria monocytogenes inoculated in sashimi	2017	10.4315/0362-028x.jfp-17-098	Note	English	11	Miguéis S., Saraiva C., Esteves A.	Scopus/Web of Science/PubMed
662	Lactobacillus plantarum with broad antifungal activity as a protective starter culture for bread production	2017	10.3390/foods6120110	Article	English	26	Russo P., Fares C., Longo A., Spano G., Capozzi V.	Scopus/Web of Science
663	Recent trends in Salmonella outbreaks and emerging technology for biocontrol of Salmonella using phages in foods: A review	2017	10.4014/jmb.1710.10049	Review	English	21	Oh J.-H., Park M.-K.	Scopus/Web of Science
664	Effect of bacillus spp. On aspergillus westerdijkiae growth, sporulation and ochratoxin a production in green-coffee medium	2017	10.1590/1678-457x.05617	Article	English	4	Einloft T.C., De Oliveira P.B., Veras F.F., Welke J.E., Mallmann C.A., Dilkin P., Dionello R.G.	Scopus/Web of Science
665	Bacteriophages in the dairy environment: From enemies to allies	2017	10.3390/antibiotics6040027	Review	English	22	Fernández L., Escobedo S., Gutiérrez D., Portilla S., Martínez B., García P., Rodríguez A.	Scopus
666	A 100-Year Review: Microbiology and safety of milk handling	2017	10.3168/jds.2017-12969	Article	English	42	Boor K.J., Wiedmann M., Murphy S., Alcaine S.	Scopus/Web of Science
667	Fluorescent nanobiosensors for the targeted detection of foodborne bacteria	2017	10.1016/j.trac.2017.09.010	Review	English	37	Bhardwaj N., Bhardwaj S.K., Nayak M.K., Mehta J., Kim K.-H., Deep A.	Scopus
668	Stabilization of T4 bacteriophage at acidic and basic pH by adsorption on paper	2017	10.1016/j.colsurfb.2017.09.002	Article	English	9	Meyer A., Greene M., Kimmelshue C., Cademartiri R.	Scopus/Web of Science/PubMed
669	Determination of Aspergillus pathogens in agricultural products by a specific nanobody-polyclonal antibody sandwich ELISA	2017	10.1038/s41598-017-04195-6	Article	English	15	Wang T., Li P., Zhang Q., Zhang W., Zhang Z., Wang T., He T.	Scopus/Web of Science/PubMed
670	An investigation of vtx2 bacteriophage transduction to different Escherichia coli patho-groups in food matrices and nutrient broth	2017	10.1016/j.fm.2017.06.004	Article	English	2	Nyambe S., Burgess C., Whyte P., Bolton D.	Scopus/Web of Science/PubMed
671	Enhanced Antimicrobial Efficacy of Bimetallic Porous CuO Microspheres Decorated with Ag Nanoparticles	2017	10.1021/acsami.7b11364	Article	English	25	Chen X., Ku S., Weibel J.A., Ximenes E., Liu X., Ladisch M., Garimella S.V.	Scopus/Web of Science
672	Characterization of four novel bacteriophages isolated from British Columbia for control of non-typhoidal Salmonella in vitro and on sprouting alfalfa seeds	2017	10.3389/fmicb.2017.02193	Article	English	17	Fong K., LaBossiere B., Switt A.I.M., Delaquis P., Goodridge L., Levesque R.C., Danyluk M.D., Wang S.	Scopus/Web of Science/PubMed
673	Mold spoilage of bread and its biopreservation: A review of current strategies for bread shelf life extension	2017	10.1080/10408398.2016.1147417	Article	English	60	Axel C., Zannini E., Arendt E.K.	Scopus/Web of Science/PubMed
674	Emerging Biorecognition and Transduction Schemes for Rapid Detection of Pathogenic Bacteria in Food	2017	10.1111/1541-4337.12294	Review	English	25	Vanegas D.C., Gomes C.L., Cavallaro N.D., Giraldo-Escobar D., McLamore E.S.	Scopus
675	Dynamical effects of biocontrol on the ecosystem: Benefits or harm?	2017	10.1016/j.apm.2017.07.006	Article	English	4	Kang Y., Bai D., Tapia L., Bateman H.	Scopus/Web of Science
676	Fungal chitosan and Lycium barbarum extract as anti-Listeria and quality preservatives in minced catfish	2017	10.1016/j.ijbiomac.2017.06.097	Article	English	9	Alsaggaf M.S., Moussa S.H., Elguindy N.M., Tayel A.A.	Scopus/Web of Science
677	Suppressing the CRISPR/Cas adaptive immune system in bacterial infections	2017	10.1007/s10096-017-3036-2	Review	English	11	Gholizadeh P., Aghazadeh M., Asgharzadeh M., Kafil H.S.	Scopus/Web of Science
678	Are biological control agents, isolated from tropical fruits, harmless to potential consumers?	2017	10.1016/j.fct.2017.05.010	Article	English	15	Ocampo-Suarez I.B., López Z., Calderón-Santoyo M., Ragazzo-Sánchez J.A., Knauth P.	Scopus
679	Survival and partitioning of male-specific coliphage (MS2) as a surrogate for enteric viruses in the production process of traditional butter	2017	10.1111/jfs.12344	Article	English	0	Fatemizadeh S.S., Yavarmanesh M., Habibi Najafi M.B.	Scopus/Web of Science
680	Salmonella Typhimurium, the major causative agent of foodborne illness inactivated by a phage lysis system provides effective protection against lethal challenge by induction of robust cell-mediated immune responses and activation of dendritic cells	2017	10.1186/s13567-017-0474-x	Article	English	7	Won G., Lee J.H.	Scopus/Web of Science
681	Plant-mediated restriction of Salmonella enterica on tomato and spinach leaves colonized with Pseudomonas plant growth-promoting rhizobacteria	2017	10.1016/j.ijfoodmicro.2017.07.012	Article	English	11	Hsu C.-K., Micallef S.A.	Scopus/Web of Science
682	Incidence of Aspergillus flavus in roasted and raw groundnuts from supermarkets and other vendors in Pietermaritzburg, South Africa and its management using biological control agents	2017	10.1080/03235408.2017.1388025	Article	English	0	Yobo K.S., Mazibuko P., Kallideen R., Laing M.D.	Scopus
683	Antibacterial efficacy of nisin, bacteriophage P100 and sodium lactate against Listeria monocytogenes in ready-to-eat sliced pork ham	2017	10.1016/j.bjm.2017.02.010	Article	English	21	Figueiredo A.C.L., Almeida R.C.C.	Scopus/Web of Science/PubMed
684	Probiotics as potential alternative biocontrol agents in the agriculture and food industries: A review	2017	10.1016/j.foodres.2017.07.077	Review	English	72	Hossain M.I., Sadekuzzaman M., Ha S.-D.	Scopus/Web of Science/PubMed
685	Outbreak of Salmonella enteritidis phage type 1B associated with frozen pre-cooked chicken cubes, Finland 2012	2017	10.1017/s0950268817001364	Article	English	11	Huusko S., Pihlajasaari A., Salmenlinna S., Sõgel J., Dontšenko I., De Pinna E., Lundström H., Toikkanen S., Rimhanen-Finne R.	Scopus
686	Combination treatment of ohmic heating with various essential oil components for inactivation of food-borne pathogens in buffered peptone water and salsa	2017	10.1016/j.foodcont.2017.04.001	Article	English	25	Kim S.-S., Kang D.-H.	Scopus/Web of Science
687	Aflatoxin B1 degradation by culture and lysate of a Pontibacter specie	2017	10.1016/j.foodcont.2017.04.042	Article	English	10	Adebo O.A., Njobeh P.B., Sidu S., Adebiyi J.A., Mavumengwana V.	Scopus/Web of Science
688	Cold chain management in meat storage, distribution and retail: A review	2017	10.1088/1755-1315/85/1/012022	Conference Paper	English	8	Nastasijević I., Lakićević B., Petrović Z.	Scopus/Web of Science
689	Gene expression response of Salmonella enterica serotype enteritidis phage type 8 to subinhibitory concentrations of the plant-derived compounds trans-cinnamaldehyde and eugenol	2017	10.3389/fmicb.2017.01828	Article	English	14	Johny A.K., Frye J.G., Donoghue A., Donoghue D.J., Porwollik S., McClelland M., Venkitanarayanan K.	Scopus/Web of Science
690	Research Progress of Detection and Separation Methods for Foodborne Microorganisms at VBNC State	2017	10.13982/j.mfst.1673-9078.2017.9.042	Review	Chinese	0	Nie X.-Y., Zhang R.-R., Jiang L.-F., Li Q.-Y., Xia B.-B., Liao H.-M.	Scopus
691	Inactivation of viruses and bacteria on strawberries using a levulinic acid plus sodium dodecyl sulfate based sanitizer, taking sensorial and chemical food safety aspects into account	2017	10.1016/j.ijfoodmicro.2017.06.023	Article	English	23	Zhou Z., Zuber S., Cantergiani F., Butot S., Li D., Stroheker T., Devlieghere F., Lima A., Piantini U., Uyttendaele M.	Scopus/Web of Science/PubMed
692	A metagenomic assessment of viral contamination on fresh parsley plants irrigated with fecally tainted river water	2017	10.1016/j.ijfoodmicro.2017.06.001	Article	English	16	Fernandez-Cassi X., Timoneda N., Gonzales-Gustavson E., Abril J.F., Bofill-Mas S., Girones R.	Scopus/Web of Science/PubMed
693	Bacteriophage therapy to combat bacterial infections in poultry	2017	10.1186/s12985-017-0849-7	Article	English	62	Wernicki A., Nowaczek A., Urban-Chmiel R.	Scopus/Web of Science
694	Use of encapsulated bacteriophages to enhance farm to fork food safety	2017	10.1080/10408398.2015.1069729	Article	English	14	Hussain M.A., Liu H., Wang Q., Zhong F., Guo Q., Balamurugan S.	Scopus/Web of Science/PubMed
695	Prevalence and methodologies for detection, characterization and subtyping of Listeria monocytogenes and L. ivanovii in foods and environmental sources	2017	10.1016/j.fshw.2017.06.002	Review	English	24	Chen J.-Q., Regan P., Laksanalamai P., Healey S., Hu Z.	Scopus/Web of Science
696	Rapid and highly sensitive non-competitive immunoassay for specific detection of nodularin	2017	10.3390/microorganisms5030058	Article	English	6	Akter S., Vehniäinen M., Kankaanpää H.T., Lamminmäki U.	Scopus/Web of Science
697	Strategies for pathogen biocontrol using lactic acid bacteria and their metabolites: A focus on meat ecosystems and industrial environments	2017	10.3390/microorganisms5030038	Review	English	71	Castellano P., Ibarreche M.P., Massani M.B., Fontana C., Vignolo G.M.	Scopus/Web of Science
698	Identification and characterization of two linear epitope motifs in hepatitis E virus ORF2 protein	2017	10.1371/journal.pone.0184947	Article	English	11	Wang H., Zhang W., Gu H., Chen W., Zeng M., Ji C., Song R., Zhang G.	Scopus/Web of Science/PubMed
699	Use of Bacteriophages to Control Escherichia coli O157:H7 in Domestic Ruminants, Meat Products, and Fruits and Vegetables	2017	10.1089/fpd.2016.2266	Review	English	20	Wang L., Qu K., Li X., Cao Z., Wang X., Li Z., Song Y., Xu Y.	Scopus/Web of Science
700	Occurrence, toxicity, bioaccessibility and mitigation strategies of beauvericin, a minor Fusarium mycotoxin	2017	10.1016/j.fct.2017.07.032	Review	English	25	Luz C., Saladino F., Luciano F.B., Mañes J., Meca G.	Scopus
701	Biopreservation strategies in combination with mild high pressure treatments in traditional Portuguese ready-to-eat meat sausage	2017	10.1016/j.fbio.2017.05.008	Article	English	11	Castro S.M., Kolomeytseva M., Casquete R., Silva J., Teixeira P., Castro S.M., Queirós R., Saraiva J.A.	Scopus/Web of Science
702	Characterization of antimicrobial properties of Salmonella phage Felix O1 and Listeria phage A511 embedded in xanthan coatings on Poly(lactic acid) films	2017	10.1016/j.fm.2017.04.015	Article	English	15	Radford D., Guild B., Strange P., Ahmed R., Lim L.-T., Balamurugan S.	Scopus/Web of Science/PubMed
703	Enhanced removal of Escherichia coli O157:H7 and Listeria innocua from fresh lettuce leaves using surfactants during simulated washing	2017	10.1016/j.foodcont.2017.03.032	Article	English	33	Huang K., Nitin N.	Scopus/Web of Science
704	Longitudinal monitoring of Listeria monocytogenes and Listeria phages in seafood processing environments in Thailand	2017	10.1016/j.fm.2017.03.014	Article	English	23	Vongkamjan K., Benjakul S., Kim Vu H.T., Vuddhakul V.	Scopus/Web of Science
705	Adaptive conditions and safety of the application of Penicillium frequentans as a biocontrol agent on stone fruit	2017	10.1016/j.ijfoodmicro.2017.05.004	Article	English	9	Guijarro B., Larena I., Melgarejo P., De Cal A.	Scopus
706	Sensitive detection of viable Escherichia coli O157:H7 from foods using a luciferase-reporter phage phiV10lux	2017	10.1016/j.ijfoodmicro.2017.05.002	Article	English	26	Kim J., Kim M., Kim S., Ryu S.	Scopus/Web of Science
707	Bacteriocins and bacteriophage; a narrow-minded approach to food and gut microbiology	2017	10.1093/femsre/fux022	Review	English	37	Mills S., Ross R.P., Hill C.	Scopus/Web of Science/PubMed
708	Bacteriophage Clinical Use as Antibacterial "Drugs": Utility and Precedent	2017	10.1128/microbiolspec.bad-0003-2016	Review	English	25	Abedon S.T.	Scopus
709	Comparative genomics of two super-shedder isolates of Escherichia coli O157:H7	2017	10.1371/journal.pone.0182940	Article	English	7	Katani R., Cote R., Kudva I.T., Debroy C., Arthur T.M., Kapur V.	Scopus/Web of Science/PubMed
710	Genome sequence of a podovirus (AAPEc6) isolated from wastewater in New Zealand that infects Escherichia coli O45:H10	2017	10.1128/genomea.00462-17	Article	English	0	Nonis J., Premaratne A., Billington C., Varsani A.	Scopus/Web of Science/PubMed
711	Anti-Listerial inhibitory lactic acid bacteria in fresh farmed sea bass (Dicentrarchus labrax) fillets during storage at 4 °C under vacuum-packed conditions	2017	10.1111/jfs.12323	Article	English	9	Boulares M., Mankai M., Sadok S., Hassouna M.	Scopus/Web of Science
712	Phage applications for improving food safety and infection control in Egypt	2017	10.1111/jam.13500	Article	English	18	El-Shibiny A., El-Sahhar S., Adel M.	Scopus/Web of Science/PubMed
713	Development of a novel and highly efficient method of isolating bacteriophages from water	2017	10.1016/j.mimet.2017.05.019	Article	English	4	Liu W., Li C., Qiu Z.-G., Jin M., Wang J.-F., Yang D., Xiao Z.-H., Yuan Z.-K., Li J.-W., Xu Q.-Y., Shen Z.-Q.	Scopus/Web of Science/PubMed
714	Antagonistic effect of probiotic bacteria against foodborne pathogens on fresh-cut pear	2017	10.1016/j.lwt.2017.03.057	Article	English	24	Iglesias M.B., Abadias M., Anguera M., Sabata J., Viñas I.	Scopus/Web of Science
715	Bacteriophages as enteric viral indicators in bivalve mollusc management	2017	10.1016/j.fm.2017.03.003	Review	English	14	Hodgson K.R., Torok V.A., Turnbull A.R.	Scopus/Web of Science/PubMed
716	Biopreservation potential of lactic acid bacteria from Andean fermented food of vegetal origin	2017	10.1016/j.foodcont.2017.03.009	Article	English	27	Yépez A., Luz C., Meca G., Vignolo G., Mañes J., Aznar R.	Scopus/Web of Science
717	Effect of meat aging on survival of MS2 bacteriophage as a surrogate of enteric viruses on lamb meat	2017	10.1111/jfs.12336	Article	English	2	Pezeshki P., Yavarmanesh M., Habibi Najafi M.B., Abbaszadegan M., Mohebbi M.	Scopus/Web of Science
718	Isolation and characterization of phiLLS, a novel phage with potential biocontrol agent against multidrug-resistant Escherichia coli	2017	10.3389/fmicb.2017.01355	Article	English	32	Amarillas L., Rubí-Rangel L., Chaidez C., González-Robles A., Lightbourn-Rojas L., León-Félix J.	Scopus/Web of Science/PubMed
719	Investigating the biocontrol and anti-biofilm potential of a three phage cocktail against Cronobacter sakazakii in different brands of infant formula	2017	10.1016/j.ijfoodmicro.2017.04.009	Article	English	41	Endersen L., Buttimer C., Nevin E., Coffey A., Neve H., Oliveira H., Lavigne R., O'Mahony J.	Scopus/Web of Science
720	Prophage integrase typing is a useful indicator of genomic diversity in Salmonella enterica	2017	10.3389/fmicb.2017.01283	Article	English	14	Colavecchio A., D'Souza Y., Tompkins E., Jeukens J., Freschi L., Emond-Rheault J.-G., Kukavica-Ibrulj I., Boyle B., Bekal S., Tamber S., Levesque R.C., Goodridge L.D.	Scopus/Web of Science
721	In defense of Bacillus thuringiensis, the safest and most successful microbial insecticide available to humanity - a response to EFSA	2017	10.1093/femsec/fix084	Article	English	37	Raymond B., Federici B.A.	Scopus/Web of Science/PubMed
722	Biocontrol of Escherichia coli O157: H7 in ready-to-eat salad using a lytic bacteriophage	2017	10.21521/mw.5740	Article	English	1	Cufaoglu G., Onaran B., Ayaz N.D., Goncuoglu M., Ormanci F.S.	Scopus/Web of Science
723	A multibacteriocin cheese starter system, comprising nisin and lacticin 3147 in Lactococcus lactis, in combination with plantaricin from Lactobacillus plantarum	2017	10.1128/aem.00799-17	Article	English	21	Mills S., Griffin C., O'Connor P.M., Serrano L.M., Meijer W.C., Hill C., Ross R.P.	Scopus/Web of Science/PubMed
724	Adhesion and invasion of Listeria monocytogenes and interaction with Lactobacillus rhamnosus GG after habituation on fresh-cut pear	2017	10.1016/j.jff.2017.05.011	Article	English	14	Iglesias M.B., Viñas I., Colás-Medà P., Collazo C., Serrano J.C.E., Abadias M.	Scopus/Web of Science
725	Tailoring the potential of Yarrowia lipolytica for bioconversion of raw palm fat for antimicrobials production	2017	10.1016/j.lwt.2017.02.026	Article	English	1	Horincar G., Horincar V.B., Gottardi D., Bahrim G.	Scopus/Web of Science
726	Bacteriophages contribute to the spread of antibiotic resistance genes among foodborne pathogens of the Enterobacteriaceae family - A review	2017	10.3389/fmicb.2017.01108	Review	English	67	Colavecchio A., Cadieux B., Lo A., Goodridge L.D.	Scopus/Web of Science/PubMed
727	Recent advances in management strategies of vegetable diseases	2017	10.1007/978-3-319-54401-4_9	Book Chapter	English	7	Shahid M., Zaidi A., Khan M.S., Rizvi A., Saif S., Ahmed B.	Scopus
728	Biocontrol of the internalization of Salmonella enterica and Enterohaemorrhagic Escherichia coli in mung bean sprouts with an endophytic Bacillus subtilis	2017	10.1016/j.ijfoodmicro.2017.03.016	Article	English	4	Shen Z., Mustapha A., Lin M., Zheng G.	Scopus/Web of Science/PubMed
729	Contamination of fresh produce by microbial indicators on farms and in packing facilities: Elucidation of environmental routes	2017	10.1128/aem.02984-16	Article	English	19	Bartz F.E., Lickness J.S., Heredia N., de Aceituno A.F., Newman K.L., Hodge D.W., Jaykus L.-A., García S., Leon J.S.	Scopus
730	Reduction of Escherichia coli O157:H7 in Biofilms Using Bacteriophage BPECO 19	2017	10.1111/1750-3841.13729	Article	English	14	Sadekuzzaman M., Yang S., Mizan M.F.R., Ha S.-D.	Scopus/Web of Science/PubMed
731	Recent developments in novel shelf life extension technologies of fresh-cut fruits and vegetables	2017	10.1016/j.tifs.2017.03.005	Review	English	158	Ma L., Zhang M., Bhandari B., Gao Z.	Scopus
732	Isolation and characterisation of an enterocin P-producing Enterococcus lactis strain from a fresh shrimp (Penaeus vannamei)	2017	10.1007/s10482-017-0847-1	Article	English	22	Ben Braïek O., Ghomrassi H., Cremonesi P., Morandi S., Fleury Y., Le Chevalier P., Hani K., Bel Hadj O., Ghrairi T.	Scopus/Web of Science
733	Lactic acid bacteria selection for biopreservation as a part of hurdle technology approach applied on seafood	2017	10.3389/fmars.2017.00119	Article	English	17	Wiernasz N., Cornet J., Cardinal M., Pilet M.-F., Passerini D., Leroi F.	Scopus/Web of Science
734	The role of ribonucleases and sRNAs in the virulence of foodborne pathogens	2017	10.3389/fmicb.2017.00910	Short Survey	English	10	Matos R.G., Casinhas J., Bárria C., Dos Santos R.F., Silva I.J., Arraiano C.M.	Scopus
735	Bacteriophage application on red meats and poultry: Effects on Salmonella population in final ground products	2017	10.1016/j.meatsci.2017.01.001	Article	English	34	Yeh Y., Purushothaman P., Gupta N., Ragnone M., Verma S.C., de Mello A.S.	Scopus
736	Isolation, characterization and evaluation of virulent bacteriophages against Listeria monocytogenes	2017	10.1016/j.foodcont.2016.12.035	Article	English	11	Akhtar M., Viazis S., Christensen K., Kraemer P., Diez-Gonzalez F.	Scopus/Web of Science
737	Antimicrobial, cytotoxic effect and purification of bacteriocin from vancomycin susceptible Enterococcus faecalis and its safety evaluation for probiotization	2017	10.1016/j.lwt.2016.12.048	Article	English	21	Perumal V., Venkatesan A.	Scopus/Web of Science
738	Occurrence and characterization of food-borne pathogens isolated from fruit, vegetables and sprouts retailed in the Czech Republic	2017	10.1016/j.fm.2016.11.012	Article	English	24	Vojkovská H., Myšková P., Gelbíčová T., Skočková A., Koláčková I., Karpíšková R.	Scopus/Web of Science
739	Quantitative risk assessment of Campylobacter in broiler chickens – Assessing interventions to reduce the level of contamination at the end of the rearing period	2017	10.1016/j.foodcont.2016.12.024	Article	English	8	Crotta M., Georgiev M., Guitian J.	Scopus
740	Application of low frequency pulsed ohmic heating for inactivation of foodborne pathogens and MS-2 phage in buffered peptone water and tomato juice	2017	10.1016/j.fm.2016.10.021	Article	English	32	Kim S.-S., Choi W., Kang D.-H.	Scopus/Web of Science/PubMed
741	Phage-Based Biosensor and Optimization of Surface Blocking Agents to Detect Salmonella Typhimurium on Romaine Lettuce	2017	10.1111/jfs.12299	Article	English	10	Mack J.D., Yehualaeshet T., Park M.-K., Tameru B., Samuel T., Chin B.A.	Scopus/Web of Science
742	Lactobacillus plantarum with broad antifungal activity: A promising approach to increase safety and shelf-life of cereal-based products	2017	10.1016/j.ijfoodmicro.2016.04.027	Article	English	104	Russo P., Arena M.P., Fiocco D., Capozzi V., Drider D., Spano G.	Scopus/Web of Science
743	A review of food-grade vectors in lactic acid bacteria: from the laboratory to their application	2017	10.3109/07388551.2016.1144044	Review	English	36	Landete J.M.	Scopus
744	Survival of Salmonella Typhimurium on soybean sprouts following treatments with gaseous chlorine dioxide and biocontrol Pseudomonas bacteria	2017	10.1007/s10068-017-0071-9	Article	English	4	Berrios-Rodriguez A., Olanya O.M., Annous B.A., Cassidy J.M., Orellana L., Niemira B.A.	Scopus/Web of Science
745	Analyses of the probiotic property and stress resistance-related genes of Lactococcus lactis subsp. Lactis NCDO 2118 through comparative genomics and in vitro assays	2017	10.1371/journal.pone.0175116	Article	English	22	Oliveira L.C., Saraiva T.D.L., Silva W.M., Pereira U.P., Campos B.C., Benevides L.J., Rocha F.S., Figueiredo H.C.P., Azevedo V., Soares S.C.	Scopus/Web of Science
746	Overview of validated alternative methods for the detection of foodborne bacterial pathogens	2017	10.1016/j.tifs.2017.02.006	Review	English	37	Rohde A., Hammerl J.A., Boone I., Jansen W., Fohler S., Klein G., Dieckmann R., Al Dahouk S.	Scopus/Web of Science
747	Current and potential treatments for reducing Campylobacter colonization in animal hosts and disease in humans	2017	10.3389/fmicb.2017.00487	Review	English	45	Johnson T.J., Shank J.M., Johnson J.G.	Scopus/Web of Science/PubMed
748	Bacteriophage preparation lytic for Shigella significantly reduces Shigella sonnei contamination in various foods	2017	10.1371/journal.pone.0175256	Article	English	39	Soffer N., Woolston J., Li M., Das C., Sulakvelidze A.	Scopus
749	Applicability of commercial phage-based products against Listeria monocytogenes for improvement of food safety in Spanish dry-cured ham and food contact surfaces	2017	10.1016/j.foodcont.2016.11.007	Article	English	33	Gutiérrez D., Rodríguez-Rubio L., Fernández L., Martínez B., Rodríguez A., García P.	Scopus/Web of Science
750	Effects of Salmonella bacteriophage, nisin and potassium sorbate and their combination on safety and shelf life of fresh chilled pork	2017	10.1016/j.foodcont.2016.09.034	Article	English	28	Wang C., Yang J., Zhu X., Lu Y., Xue Y., Lu Z.	Scopus/Web of Science
751	Synergistic effect of carvacrol and ohmic heating for inactivation of E. coli O157:H7, S. Typhimurium, L. monocytogenes, and MS-2 bacteriophage in salsa	2017	10.1016/j.foodcont.2016.08.022	Article	English	19	Kim S.-S., Kang D.-H.	Scopus/Web of Science
752	A minireview on the in vitro and in vivo experiments with anti-Escherichia coli O157:H7 phages as potential biocontrol and phage therapy agents	2017	10.1016/j.ijfoodmicro.2016.12.004	Review	English	21	Sabouri S., Sepehrizadeh Z., Amirpour-Rostami S., Skurnik M.	Scopus/Web of Science
753	Detection of Salmonella typhimurium on spinach using phage-based magnetoelastic biosensors	2017	10.3390/s17020386	Article	English	9	Wang F., Horikawa S., Hu J., Wikle H.C., III, Chen I.-H., Du S., Liu Y., Chin B.A.	Scopus/Web of Science/PubMed
754	Metagenomic sequencing for surveillance of food- and waterborne viral diseases	2017	10.3389/fmicb.2017.00230	Article	English	33	Nieuwenhuijse D.F., Koopmans M.P.G.	Scopus
755	Quantitative microbial risk assessment for Escherichia coli O157:H7 in fresh-cut lettuce	2017	10.4315/0362-028x.jfp-16-246	Article	English	34	Pang H., Lambertini E., Buchanan R.L., Schaffner D.W., Pradhan A.K.	Scopus/Web of Science/PubMed
756	Assessment of virulence factors, antibiotic resistance and amino-decarboxylase activity in Enterococcus faecium MXVK29 isolated from Mexican chorizo	2017	10.1111/lam.12699	Article	English	1	Alvarez-Cisneros Y.M., Fernández F.J., Sainz-Espuñez T., Ponce-Alquicira E.	Scopus/Web of Science/PubMed
757	Biocontrol of Aspergillus flavus in groundnut using Trichoderma harzianum stain kd	2017	10.1007/s41348-016-0066-4	Article	English	8	Kifle M.H., Yobo K.S., Laing M.D.	Scopus/Web of Science
758	Isolation, Characterization, and Bioinformatic Analyses of Lytic Salmonella Enteritidis Phages and Tests of Their Antibacterial Activity in Food	2017	10.1007/s00284-016-1169-7	Article	English	5	Han H., Wei X., Wei Y., Zhang X., Li X., Jiang J., Wang R.	Scopus/Web of Science/PubMed
759	Application of phage therapy during bivalve depuration improves Escherichia coli decontamination	2017	10.1016/j.fm.2016.09.003	Article	English	20	Pereira C., Moreirinha C., Teles L., Rocha R.J.M., Calado R., Romalde J.L., Nunes M.L., Almeida A.	Scopus/Web of Science/PubMed
760	Microencapsulation with alginate/CaCO 3: A strategy for improved phage therapy	2017	10.1038/srep41441	Article	English	59	Colom J., Cano-Sarabia M., Otero J., Aríñez-Soriano J., Cortés P., Maspoch D., Llagostera M.	Scopus/Web of Science
761	Improving simultaneously the quality and safety of cooked and peeled shrimp using a cocktail of bioprotective lactic acid bacteria	2017	10.1016/j.ijfoodmicro.2016.09.024	Article	English	17	Saraoui T., Cornet J., Guillouet E., Pilet M.F., Chevalier F., Joffraud J.-J., Leroi F.	Scopus/Web of Science
762	The driving force of prophages and CRISPR-Cas system in the evolution of Cronobacter sakazakii	2017	10.1038/srep40206	Article	English	21	Zeng H., Zhang J., Li C., Xie T., Ling N., Wu Q., Ye Y.	Scopus/Web of Science/PubMed
763	Biopreservation of salami-brazilian experience	2017	10.1201/9781315369433	Book Chapter	English	0	Britto S.G., Tome E., Todorov S.D.	Scopus
764	Lactic acid bacteria (Lab) bacteriocins: An ecological and sustainable biopreservative approach to improve the safety and shelf life of foods	2017	10.1201/9781315365824	Book Chapter	English	0	Patel A., Shah N., Verma D.K.	Scopus
765	Emerging microbiota during cold storage and temperature abuse of ready-to-eat salad​	2017	10.1080/20008686.2017.1328963	Article	English	14	Söderqvist K., Ahmed Osman O., Wolff C., Bertilsson S., Vågsholm I., Boqvist S.	Scopus/PubMed
766	Technological innovations in processing of fermented foods: An overview	2017	10.1201/9781315205359	Book Chapter	English	3	Mishra S.S., Ray R.C., Panda S.K., Montet D.	Scopus
767	Rapid, alternative methods for Salmonella detection in food	2017	10.1002/9781119139188.ch8	Book Chapter	English	0	Zadernowska A., Chajȩcka-Wierzchowska W.	Scopus
768	Antimicrobial resistance of campylobacter sp.	2017	10.1002/9781119139188.ch18	Book Chapter	English	1	Osaili T.M., Alaboudi A.R.	Scopus
769	CRISPR-mediated bacterial genome editing in food safety and industry	2017	10.1002/9781119139188.ch9	Book Chapter	English	0	Carroll M., Zhou X.	Scopus
770	Microbiology and food safety: Application of bacteriophages to reduce Salmonella contamination on workers’ boots in rendering-processing environment	2017	10.3382/ps/pex070	Article	English	3	Gong C., Jiang X., Wang J.	Scopus
771	Antibody developments and immunoassays for mycotoxins	2017	10.2174/1385272821666170427155731	Review	English	5	He Q.-H., Xu Y.	Scopus/Web of Science
772	Corrigendum: Isolation and characterization of a bacteriophage phiEap-2 infecting multidrug resistant Enterobacter aerogenes (Scientific Reports (2016) 6 (28338) DOI: 10.1038/srep28338)	2017	10.1038/srep46805	Erratum	English	1	[No author name available]	Scopus
773	Bacteriophage use to control Salmonella biofilm on surfaces present in chicken slaughterhouses	2017	10.3382/ps/pex124	Article	English	17	De Ornellas Dutka Garcia K.C., De Oliveira Corrêa I.M., Pereira L.Q., Silva T.M., De Souza Ribeiro Mioni M., De Moraes Izidoro A.C., Bastos I.H.V., Gonçalves G.A.M., Okamoto A.S., Filho R.L.A.	Scopus/Web of Science
774	Application of 2-dimensional coil detector for sensitive direct Salmonella detection on plastic board	2017	10.1149/07711.1799ecst	Conference Paper	English	1	Liu Y., Du S., Horikawa S., Chen I.-H., Chai Y., Wikle H.C., Suh S.-J., Chin B.A.	Scopus/Web of Science
775	Specificity tests of an oligonucleotide probe against food-outbreak salmonella for biosensor detection	2017	10.1117/12.2262738	Conference Paper	English	0	Chen I.-H., Horikawa S., Xi J., Wikle H.C., Barbaree J.M., Chin B.A.	Scopus/Web of Science
776	Phage-based biomolecular filter for the capture of bacterial pathogens in liquid streams	2017	10.1117/12.2262347	Conference Paper	English	2	Du S., Chen I.-H., Horikawa S., Lu X., Liu Y., Wikle H.C., Suh S.J., Chin B.A.	Scopus
777	Natural Approaches for Improving Postharvest Safety of Egg and Egg Products	2017	10.1016/b978-0-12-802582-6.00019-7	Book Chapter	English	4	Upadhyaya I., Yin H.-B., Nair M.S., Venkitanarayanan K.	Scopus
778	Effect of Competing Foodborne Pathogens on the Selectivity and Binding Kinetics of a Lytic Phage for Methicillin-Resistant Staphylococcus aureus Detection	2017	10.1149/2.0901704jes	Article	English	4	Hiremath N., Chin B.A., Park M.-K.	Scopus/Web of Science
779	High sensitive and selective Escherichia coli detection using immobilized optical fiber microprobe	2017	10.1117/12.2263456	Conference Paper	English	0	Li Y., Sun Q., Luo Y., Li Y., Gong A., Zhang H., Liu D.	Scopus/Web of Science
780	Evaluation of the toxicity and pathogenicity of biocontrol agents in murine models, chicken embryos and dermal irritation in rabbits	2017	10.1039/c6tx00275g	Article	English	14	Iris Betsabee O.-S., José Luis S.-S., Juan Arturo R.-S., Montserrat C.-S.	Scopus/Web of Science
781	Insight into the genome of Brochothrix thermosphacta, a problematic meat spoilage bacterium	2017	10.1128/aem.02786-16	Article	English	38	Stanborough T., Fegan N., Powell S.M., Tamplin M., Chandry P.S.	Scopus/Web of Science
782	Dynamics of Salmonella shedding and welfare of hens in free-range egg production systems	2017	10.1128/aem.03313-16	Article	English	16	Gole V.C., Woodhouse R., Caraguel C., Moyle T., Rault J.-L., Sexton M., Chousalkar K.	Scopus
783	Evaluation of Bacteriophage Application to Cattle in Lairage at Beef Processing Plants to Reduce Escherichia coli O157:H7 Prevalence on Hides and Carcasses	2017	10.1089/fpd.2016.2189	Article	English	16	Arthur T.M., Kalchayanand N., Agga G.E., Wheeler T.L., Koohmaraie M.	Scopus/Web of Science/PubMed
784	Comparing thermal process validation methods for salmonella inactivation on almond Kernels	2017	10.4315/0362-028x.jfp-16-224	Article	English	11	Jeong S., Marks B.P., James M.K.	Scopus/Web of Science
785	Longitudinal study of Salmonella 1,4,[5],12:i:- shedding in five Australian pig herds	2017	10.1016/j.prevetmed.2016.11.010	Article	English	12	Weaver T., Valcanis M., Mercoulia K., Sait M., Tuke J., Kiermeier A., Hogg G., Pointon A., Hamilton D., Billman-Jacobe H.	Scopus/Web of Science/PubMed
786	Bacterial assessment of phage magnetoelastic sensors for Salmonella enterica Typhimurium detection in chicken meat	2017	10.1016/j.foodcont.2016.07.003	Article	English	22	Chen I.-H., Horikawa S., Bryant K., Riggs R., Chin B.A., Barbaree J.M.	Scopus/Web of Science
787	Decay rates of zoonotic pathogens and viral surrogates in soils amended with biosolids and manures and comparison of qPCR and culture derived rates	2016	10.1016/j.scitotenv.2016.08.088	Article	English	11	Roberts B.N., Bailey R.H., McLaughlin M.R., Brooks J.P.	Scopus/Web of Science
788	Complete genome sequence of new bacteriophage phiE142, which causes simultaneously lysis of multidrug-resistant Escherichia coli O157: H7 and Salmonella enterica	2016	10.1186/s40793-016-0211-5	Article	English	11	Amarillas L., Chaidez C., González-Robles A., León-Félix J.	Scopus/Web of Science
789	Isolation and identification of bacteriocin producing microbes using biochemical and molecular tools and analysis of its biopreservation potential	2016	10.22159/ajpcr.2016.v9s3.15043	Article	English	1	Nandan P.K., Nagar A.	Scopus
790	Characterization and genomic study of the novel bacteriophage HY01 infecting both escherichia coli O157:H7 and Shigella flexneri: Potential as a biocontrol agent in food	2016	10.1371/journal.pone.0168985	Article	English	29	Lee H., Ku H.-J., Lee D.-H., Kim Y.-T., Shin H., Ryu S., Lee J.-H.	Scopus
791	Partial characterization of bacteriocin-like compounds from two strains of Bacillus cereus with biological activity against Paenibacillus larvae, the causal agent of American Foulbrood disease	2016	10.1111/lam.12665	Article	English	12	Minnaard J., Alippi A.M.	Scopus
792	Characterization of potential lytic bacteriophage against Vibrio alginolyticus and its therapeutic implications on biofilm dispersal	2016	10.1016/j.micpath.2016.10.017	Article	English	11	Sasikala D., Srinivasan P.	Scopus
793	Application of bacteriophages during depuration reduces the load of Salmonella Typhimurium in cockles	2016	10.1016/j.foodres.2016.10.031	Article	English	12	Pereira C., Moreirinha C., Rocha R.J.M., Calado R., Romalde J.L., Nunes M.L., Almeida A.	Scopus/Web of Science/PubMed
794	The Survival of a Temperate vtx Bacteriophage and an Anti-Verocytotoxigenic Escherichia coli O157 Lytic Phage in Water and Soil Samples	2016	10.1111/zph.12278	Article	English	3	Nyambe S., Burgess C., Whyte P., Bolton D.	Scopus/Web of Science/PubMed
795	Editorial: Biofilms from a food microbiology perspective: Structures, functions, and control strategies	2016	10.3389/fmicb.2016.01938	Editorial	English	2	Álvarez-Ordóñez A., Briandet R.	Scopus
796	Campylobacters and their bacteriophages from chicken liver: The prospect for phage biocontrol	2016	10.1016/j.ijfoodmicro.2016.08.026	Article	English	27	Firlieyanti A.S., Connerton P.L., Connerton I.F.	Scopus/Web of Science/PubMed
797	The four-component aureocin A70 as a promising agent for food biopreservation	2016	10.1016/j.ijfoodmicro.2016.08.017	Article	English	14	Carlin Fagundes P., Miceli de Farias F., Cabral da Silva Santos O., Souza da Paz J.A., Ceotto-Vigoder H., Sales Alviano D., Villela Romanos M.T., de Freire Bastos M.D.C.	Scopus/Web of Science/PubMed
798	Rapid methods for microbial analysis of meat and meat products	2016	10.1002/9781118350676.ch12	Book Chapter	English	0	Doulgeraki A., Panagou E., Nychas G.	Scopus
799	Complete genome of Vibrio parahaemolyticus FORC014 isolated from the toothfish	2016	10.1186/s13099-016-0134-0	Article	English	3	Ahn S., Chung H.Y., Lim S., Kim K., Kim S., Na E.J., Caetano-Anolles K., Lee J.-H., Ryu S., Choi S.H., Kim H.	Scopus/Web of Science
800	Biological properties of bacteriophages and biocontrol of staphylococcus aureus in foods	2016	10.11975/j.issn.1002-6819.2016.22.042	Article	Chinese	1	Long M., Zhan G., Jin S., Zhou H., Du Q., Wang R.	Scopus
801	Developing and optimizing bacteriophage treatment to control enterohemorrhagic Escherichia coli on fresh produce	2016	10.1016/j.ijfoodmicro.2016.07.023	Article	English	31	Snyder A.B., Perry J.J., Yousef A.E.	Scopus/Web of Science/PubMed
802	Synchronous disease kinetics in a murine model for enterohemorrhagic E. coli infection using food-borne inoculation	2016	10.3389/fcimb.2016.00138	Article	English	2	Flowers L.J., Bou Ghanem E.N., Leong J.M.	Scopus
803	Bacillus methylotrophicus strain NKG-1, Isolated from changbai mountain, China, Has potential applications as a biofertilizer or biocontrol agent	2016	10.1371/journal.pone.0166079	Article	English	31	Ge B., Liu B., Nwet T.T., Zhao W., Shi L., Zhang K.	Scopus/Web of Science/PubMed
804	The occurrence of Salmonella spp. in duck eggs on sale at retail or from catering in England	2016	10.1111/lam.12660	Article	English	6	Owen M., Jorgensen F., Willis C., McLauchlin J., Elviss N., Aird H., Fox A., Kaye M., Lane C., de Pinna E.	Scopus/Web of Science/PubMed
805	A review of current methods using bacteriophages in live animals, food and animal products intended for human consumption	2016	10.1016/j.mimet.2016.07.027	Review	English	25	Cooper I.R.	Scopus
806	Electrospun nanofibres in agriculture and the food industry: a review	2016	10.1002/jsfa.7737	Review	English	71	Noruzi M.	Scopus/Web of Science
807	Maltaricin CPN, a new class IIa bacteriocin produced by Carnobacterium maltaromaticum CPN isolated from mould-ripened cheese	2016	10.1111/jam.13248	Article	English	14	Hammi I., Delalande F., Belkhou R., Marchioni E., Cianferani S., Ennahar S.	Scopus
808	Appraisal of lactic acid bacteria as protective cultures	2016	10.1016/j.foodcont.2016.04.032	Short Survey	English	30	Varsha K.K., Nampoothiri K.M.	Scopus/Web of Science
809	Phage-Mediated Immuno-PCR for Ultrasensitive Detection of Cry1Ac Protein Based on Nanobody	2016	10.1021/acs.jafc.6b02978	Article	English	12	Liu Y., Jiang D., Lu X., Wang W., Xu Y., He Q.	Scopus/Web of Science/PubMed
810	New weapons to fight old enemies: Novel strategies for the (bio)control of bacterial biofilms in the food industry	2016	10.3389/fmicb.2016.01641	Review	English	111	Coughlan L.M., Cotter P.D., Hill C., Alvarez-Ordóñez A.	Scopus/PubMed
811	Genetic optimization of a bacteriophage-delivered alkaline phosphatase reporter to detect: Escherichia coli	2016	10.1039/c6an00479b	Article	English	12	Jackson A.A., Hinkley T.C., Talbert J.N., Nugen S.R., Sela D.A.	Scopus/Web of Science
812	Salmonella	2016	10.1016/b978-0-12-803678-5.00394-5	Book Chapter	English	1	Crump J.A., Wain J.	Scopus
813	Propagation method for persistent high yield of diverse Listeria phages on permissive hosts at refrigeration temperatures	2016	10.1016/j.resmic.2016.05.010	Article	English	6	Radford D.R., Ahmadi H., Leon-Velarde C.G., Balamurugan S.	Scopus/Web of Science/PubMed
814	The application of phage-based faecal pollution markers to predict the concentration of adenoviruses in mussels (Mytilus edulis) and their overlying waters	2016	10.1111/jam.13222	Article	English	5	Olalemi A., Purnell S., Caplin J., Ebdon J., Taylor H.	Scopus
815	The Use of a Novel NanoLuc-Based Reporter Phage for the Detection of Escherichia coli O157:H7	2016	10.1038/srep33235	Article	English	43	Zhang D., Coronel-Aguilera C.P., Romero P.L., Perry L., Minocha U., Rosenfield C., Gehring A.G., Paoli G.C., Bhunia A.K., Applegate B.	Scopus/Web of Science
816	Application of bacteriophages in post-harvest control of human pathogenic and food spoiling bacteria	2016	10.3109/07388551.2015.1049935	Review	English	22	Pérez Pulido R., Grande Burgos M.J., Gálvez A., Lucas López R.	Scopus/Web of Science/PubMed
817	A computational study of amensalistic control of listeria monocytogenes by lactococcus lactis under nutrient rich conditions in a chemostat setting	2016	10.3390/foods5030061	Article	English	2	Khassehkhan H., Eberl H.J.	Scopus/Web of Science
818	A review on detection methods used for foodborne pathogens	2016	10.4103/0971-5916.198677	Review	English	69	Priyanka B., Patil R.K., Dwarakanath S.	Scopus
819	Evaluation of a recirculating dipper well combined with ozone sanitizer for control of foodborne pathogens in food service operations	2016	10.4315/0362-028x.jfp-16-055	Article	English	8	Almeida G., Gibson K.E.	Scopus/Web of Science/PubMed
820	Genetically modified bacteriophages in applied microbiology	2016	10.1111/jam.13207	Review	English	32	Bárdy P., Pantůček R., Benešík M., Doškař J.	Scopus
821	Isolation and bio-control of Extended Spectrum Beta-Lactamase (ESBL)-producing Escherichia coli contamination in raw chicken meat by using lytic bacteriophages	2016	10.1016/j.lwt.2016.04.013	Article	English	9	Hoang Minh D., Hoang Minh S., Honjoh K.-I., Miyamoto T.	Scopus/Web of Science
822	Characterization of a novel bacteriocin produced by Lactobacillus plantarum ST8SH and some aspects of its mode of action	2016	10.1007/s13213-015-1180-4	Article	English	16	Todorov S.D., Holzapfel W., Nero L.A.	Scopus/Web of Science
823	In vitro invasive capacity of Salmonella strains into sections of the layer hen oviduct	2016	10.1016/j.vetmic.2016.07.009	Article	English	3	McWhorter A.R., Chousalkar K.K.	Scopus
824	Highly sensitive homogeneous electrochemical aptasensor for antibiotic residues detection based on dual recycling amplification strategy	2016	10.1016/j.bios.2016.03.055	Article	English	66	Wang X., Dong S., Gai P., Duan R., Li F.	Scopus
825	Status, antimicrobial mechanism, and regulation of natural preservatives in livestock food systems	2016	10.5851/kosfa.2016.36.4.547	Review	English	20	Lee N.-K., Paik H.-D.	Scopus/Web of Science
826	Prevalence and characterization of salmonella enterica and salmonella bacteriophages recovered from beef cattle feedlots in south Texas	2016	10.4315/0362-028x.jfp-15-526	Article	English	12	Xie Y., Savell J.W., Arnold A.N., Gehring K.B., Gill J.J., Taylor T.M.	Scopus/Web of Science/PubMed
827	The continuous challenge of characterizing the foodborne pathogen listeria monocytogenes	2016	10.1089/fpd.2015.2115	Review	English	31	Camargo A.C., Woodward J.J., Nero L.A.	Scopus
828	The EFSA assessment of Trichilogaster acaciaelongifoliae as biocontrol agent of the invasive alien plant Acacia longifolia: a new area of activity for the EFSA Plant Health Panel?	2016	10.1111/epp.12306	Article	English	3	Jeger M.J., Pautasso M., Stancanelli G., Vos S.	Scopus
829	The antimicrobial peptide aureocin A53 as an alternative agent for biopreservation of dairy products	2016	10.1111/jam.13189	Article	English	9	Fagundes P.C., Farias F.M., Santos O.C.S., de Oliveira N.E.M., da Paz J.A.S., Ceotto-Vigoder H., Alviano D.S., Romanos M.T.V., Bastos M.C.F.	Scopus/Web of Science/PubMed
830	Insights into bacteriophage application in controlling vibrio species	2016	10.3389/fmicb.2016.01114	Review	English	59	Letchumanan V., Chan K.-G., Pusparajah P., Saokaew S., Duangjai A., Goh B.-H., Ab Mutalib N.-S, Lee L.-H.	Scopus/Web of Science/PubMed
831	Biological Control of Patulin by Antagonistic Yeast: A case study and possible model	2016	10.3109/1040841x.2015.1009823	Review	English	24	Mahunu G.K., Zhang H., Yang Q., Li C., Zheng X.	Scopus/Web of Science
832	Basic substances under EC 1107/2009 phytochemical regulation: Experience with non-biocide and food products as biorationals	2016	10.1515/jppr-2016-0041	Article	English	12	Marchand P.A.	Scopus
833	Subtyping of Salmonella enterica Subspecies i Using Single-Nucleotide Polymorphisms in Adenylate Cyclase	2016	10.1089/fpd.2015.2088	Article	English	4	Guard J., Abdo Z., Byers S.O., Kriebel P., Rothrock M.J., Jr.	Scopus/Web of Science
834	Characterization of LysPBC4, a novel Bacillus cereus-specific endolysin of bacteriophage PBC4	2016	10.1093/femsle/fnw092	Article	English	11	Na H., Kong M., Ryu S.	Scopus/Web of Science
835	Relationship between mycoparasites lifestyles and biocontrol behaviors against Fusarium spp. and mycotoxins production	2016	10.1007/s00253-016-7539-z	Review	English	26	Kim S.H., Vujanovic V.	Scopus/Web of Science/PubMed
836	Molecular characterizations of Vibrio parahaemolyticus in seafood from the Black Sea, Turkey	2016	10.1111/lam.12579	Article	English	9	Terzi Gulel G., Martinez-Urtaza J.	Scopus
837	Rapid screening of waterborne pathogens using phage-mediated separation coupled with real-time PCR detection	2016	10.1007/s00216-016-9511-2	Article	English	24	Wang Z., Wang D., Kinchla A.J., Sela D.A., Nugen S.R.	Scopus/Web of Science
838	Phage lytic proteins: Biotechnological applications beyond clinical antimicrobials	2016	10.3109/07388551.2014.993587	Review	English	50	Rodríguez-Rubio L., Gutiérrez D., Donovan D.M., Martínez B., Rodríguez A., García P.	Scopus/Web of Science/PubMed
839	Cost modelling of Pseudomonas fluorescens and Pseudomonas chlororaphis as biocontrol for competitive exclusion of Salmonella enterica on tomatoes	2016	10.1080/09583157.2016.1142503	Article	English	6	Olanya O.M., Sites J.E., Hoshide A.K.	Scopus/Web of Science
840	Assessment of the inhibitory effect of free and encapsulated commercial nisin (Nisaplin®), tested alone and in combination, on Listeria monocytogenes and Bacillus cereus in refrigerated milk	2016	10.1016/j.lwt.2015.12.027	Article	English	21	Martinez R.C.R., Alvarenga V.O., Thomazini M., Fávaro-Trindade C.S., Sant'Ana A.D.S.	Scopus/Web of Science
841	Control of ochratoxin A-producing fungi in grape berry by microbial antagonists: A review	2016	10.1016/j.tifs.2016.03.012	Review	English	39	Zhang H., Apaliya M.T., Mahunu G.K., Chen L., Li W.	Scopus/Web of Science
842	Control strategies against Campylobacter at the poultry production level: Biosecurity measures, feed additives and vaccination	2016	10.1111/jam.12986	Review	English	49	Meunier M., Guyard-Nicodème M., Dory D., Chemaly M.	Scopus
843	Multiplex sorting of foodborne pathogens by on-chip free-flow magnetophoresis	2016	10.1016/j.aca.2016.03.014	Article	English	25	Ngamsom B., Esfahani M.M.N., Phurimsak C., Lopez-Martinez M.J., Raymond J.-C., Broyer P., Patel P., Pamme N.	Scopus/Web of Science
844	Biologically based methods for control of fumonisin-producing Fusarium species and reduction of the fumonisins	2016	10.3389/fmicb.2016.00548	Review	English	38	Alberts J.F., van Zyl W.H., Gelderblom W.C.A.	Scopus/Web of Science/PubMed
845	Q69 (an E. faecalis-infecting bacteriophage) as a biocontrol agent for reducing tyramine in dairy products	2016	10.3389/fmicb.2016.00445	Article	English	19	Ladero V., Gómez-Sordo C., Sánchez-Llana E., del Rio B., Redruello B., Fernández M., Martín M.C., Alvarez M.A.	Scopus/Web of Science/PubMed
846	Bacteriocins: Recent Trends and Potential Applications	2016	10.1080/10408398.2012.729231	Article	English	48	Bali V., Panesar P.S., Bera M.B., Kennedy J.F.	Scopus
847	Engineering bacteriophage for a pragmatic low-resource setting bacterial diagnostic platform	2016	10.1080/21655979.2016.1184386	Note	English	0	Talbert J.N., Alcaine S.D., Nugen S.R.	Scopus/Web of Science/PubMed
848	Heterogeneity in induction level, infection ability, and morphology of Shiga toxinencoding phages (Stx phages) from dairy and human Shiga toxin-producing Escherichia coli O26:H11 isolates	2016	10.1128/aem.03463-15	Article	English	15	Bonanno L., Petit M.-A., Loukiadis E., Michel V., Auvray F.	Scopus/Web of Science/PubMed
849	Resistance of foodborne pathogen coliphages to additives applied in food manufacture	2016	10.1016/j.lwt.2015.11.031	Article	English	5	Tomat D., Balagué C., Casabonne C., Verdini R., Quiberoni A.	Scopus/Web of Science
850	Absorbent food pads containing bacteriophages for potential antimicrobial use in refrigerated food products	2016	10.1016/j.lwt.2015.11.043	Article	English	23	Gouvêa D.M., Mendonça R.C.S., Lopez M.E.S., Batalha L.S.	Scopus/Web of Science
851	The effect of temperature on different Salmonella serotypes during warm seasons in a Mediterranean climate city, Adelaide, Australia	2016	10.1017/s0950268815002587	Article	English	22	Milazzo A., Giles L.C., Zhang Y., Koehler A.P., Hiller J.E., Bi P.	Scopus/Web of Science/PubMed
852	Emerging seafood preservation techniques to extend freshness and minimize Vibrio contamination	2016	10.3389/fmicb.2016.00350	Short Survey	English	15	Ronholm J., Lau F., Banerjee S.K.	Scopus
853	Bacteriophage application to control the contaminated water with Shigella	2016	10.1038/srep22636	Article	English	25	Jun J.W., Giri S.S., Kim H.J., Yun S.K., Chi C., Chai J.Y., Lee B.C., Park S.C.	Scopus/Web of Science/PubMed
854	Recent Advances in Food Processing Using High Hydrostatic Pressure Technology	2016	10.1080/10408398.2012.745479	Article	English	98	Wang C.-Y., Huang H.-W., Hsu C.-P., Yang B.B.	Scopus/Web of Science/PubMed
855	Effectiveness of superheated steam for inactivation of Escherichia coli O157: H7, Salmonella Typhimurium, Salmonella Enteritidis phage type 30, and Listeria monocytogenes on almonds and pistachios	2016	10.1016/j.ijfoodmicro.2015.12.011	Article	English	25	Ban G.-H., Kang D.-H.	Scopus/Web of Science/PubMed
856	Application of Molecular Typing Results in Source Attribution Models: The Case of Multiple Locus Variable Number Tandem Repeat Analysis (MLVA) of Salmonella Isolates Obtained from Integrated Surveillance in Denmark	2016	10.1111/risa.12483	Article	English	21	de Knegt L.V., Pires S.M., Löfström C., Sørensen G., Pedersen K., Torpdahl M., Nielsen E.M., Hald T.	Scopus/Web of Science/PubMed
857	Comparative genomic analysis of Escherichia coli O157:H7 isolated from super-shedder and low-shedder cattle	2016	10.1371/journal.pone.0151673	Article	English	12	Munns K.D., Zaheer R., Xu Y., Stanford K., Laing C.R., Gannon V.P.J., Selinger L.B., McAllister T.A.	Scopus/Web of Science
858	Bacteriophage biocontrol of foodborne pathogens	2016	10.1007/s13197-015-1996-8	Review	English	57	Kazi M., Annapure U.S.	Scopus/Web of Science/PubMed
859	The isolation and identification of Pantoea dispersa strain JFS as a non-pathogenic surrogate for Salmonella Typhimurium phage type 42 in flour	2016	10.1016/j.ijfoodmicro.2015.11.012	Article	English	5	Fudge J., Dunn M., Pike O., Robison R., Steele F.	Scopus/Web of Science
860	Synergistic interaction of ultraviolet light and zinc oxide photosensitizer for enhanced microbial inactivation in simulated wash-water	2016	10.1016/j.ifset.2015.11.015	Article	English	14	Ercan D., Cossu A., Nitin N., Tikekar R.V.	Scopus/Web of Science
861	Safety of using Escherichia coli bacteriophages as a sanitizing agent based on inflammatory responses in rats	2016	10.1007/s10068-016-0050-6	Article	English	4	Hwang J.-Y., Kim J.-E., Song Y.-J., Park J.-H.	Scopus/Web of Science
862	Genomic characterization of Salmonella bacteriophages isolated from India	2016	10.1007/s11262-015-1269-7	Article	English	17	Karpe Y.A., Kanade G.D., Pingale K.D., Arankalle V.A., Banerjee K.	Scopus/Web of Science
863	Bacteriophage endolysins: Applications for food safety	2016	10.1016/j.copbio.2015.10.005	Review	English	100	Schmelcher M., Loessner M.J.	Scopus/Web of Science/PubMed
864	Development of prototypes of bioactive packaging materials based on immobilized bacteriophages for control of growth of bacterial pathogens in foods	2016	10.1016/j.ijfoodmicro.2015.10.011	Article	English	62	Lone A., Anany H., Hakeem M., Aguis L., Avdjian A.-C., Bouget M., Atashi A., Brovko L., Rochefort D., Griffiths M.W.	Scopus/Web of Science
865	Efficacy of two Staphylococcus aureus phage cocktails in cheese production	2016	10.1016/j.ijfoodmicro.2015.10.001	Article	English	22	El Haddad L., Roy J.-P., Khalil G.E., St-Gelais D., Champagne C.P., Labrie S., Moineau S.	Scopus/Web of Science/PubMed
866	Anti-idiotypic VHH phage display-mediated immuno-PCR for ultrasensitive determination of mycotoxin zearalenone in cereals	2016	10.1016/j.talanta.2015.09.072	Article	English	29	Wang X., He Q., Xu Y., Liu X., Shu M., Tu Z., Li Y., Wang W., Cao D.	Scopus
867	Identification and characterization of species-specific nanobodies for the detection of Listeria monocytogenes in milk	2016	10.1016/j.ab.2015.09.023	Article	English	27	Tu Z., Chen Q., Li Y., Xiong Y., Xu Y., Hu N., Tao Y.	Scopus/Web of Science/PubMed
868	Biological Efficacy and Application of Essential Oils in Foods-A Review	2016	10.1080/0972060x.2014.935033	Article	English	17	Bajpai V.K., Baek K.-H.	Scopus/Web of Science
869	Utilisation of bacteriophages in the food chain [Wykorzystanie bakteriofagów w łańcuchu żywnościowym]	2016	10.15193/zntj/2016/107/135	Article	Polish	0	Kowalska M., Sokołowska B.	Scopus
870	Bacteriophages to combat foodborne infections caused by food contamination by bacteria of the Campylobacter genus [Bakteriofagi w walce z infekcjami pokarmowymi wywołanymi zanieczyszczeniem zywności bakteriami z rodzaju Campylobacter]	2016	10.5604/17322693.1220084	Review	Polish	1	Myga-Nowak M., Godela A., Głab T., Lewańska M., Boratyński J.	Scopus/Web of Science/PubMed
871	Safe food and feed through an integrated toolbox for mycotoxin management: The MyToolBox approach	2016	10.3920/wmj2016.2136	Article	English	20	Krska R., De Nijs M., McNerney O., Pichler M., Gilbert J., Edwards S., Suman M., Magan N., Rossi V., Van Der Fels-Klerx H.J., Bagi F., Poschmaier B., Sulyok M., Berthiller F., Van Egmond H.P.	Scopus
872	Reducing foodborne pathogen persistence and transmission in animal production environments: Challenges and opportunities	2016	10.1128/microbiolspec.pfs-0006-2014	Article	English	5	Berry E.D., Wells J.E.	Scopus
873	The potential of plants as a system for the development and production of human biologics [version 1; referees: 3 approved]	2016	10.12688/f1000research.8010.1	Review	English	46	Chen Q., Davis K.R.	Scopus/PubMed
874	Genome sequence of Bacillus cereus phage vB_BceS-MY192	2016	10.1128/genomea.01557-15	Article	English	1	Yang Y., Zhan L., Chen J., Zhang Y., Sun Y., Yang Z., Jiang L., Zhu H., Zhang Y., Lu Y., Mei L.	Scopus/Web of Science
875	Ebola in the hog sector: Modeling pandemic emergence in commodity livestock	2016	10.1007/978-3-319-40940-5_2	Book Chapter	English	4	Wallace R., Bergmann L., Hogerwerf L., Kock R., Wallace R.G.	Scopus
876	Characterization of novel bacteriophage phiC119 capable of lysing multidrugresistant Shiga toxin-producing Escherichia coli O157:H7	2016	10.7717/peerj.2423	Article	English	10	Amarillas L., Chaidez C., González-Robles A., Lugo-Melchor Y., León-Félix J.	Scopus/Web of Science/PubMed
877	Thermal stability of phage peptide probes vs. aptamer for Salmonella detection on magnetoelastic biosensors platform	2016	10.1149/07516.0165ecst	Conference Paper	English	2	Chen I.-H., Horikawa S., Du S., Liu Y., Wikle H.C., Barbaree J.M., Chin B.A.	Scopus/Web of Science
878	F-type bacteriocins of Listeria monocytogenes: A new class of phage tail-like structures reveals broad parallel coevolution between tailed bacteriophages and high-molecular-weight bacteriocins	2016	10.1128/jb.00489-16	Article	English	17	Lee G., Chakraborty U., Gebhart D., Govoni G.R., Zhou Z.H., Scholl D.	Scopus/Web of Science
879	Inhibitory effect of lactococcin BZ against listeria innocua and indigenous microbiota of fresh beef	2016	10.17113/ftb.54.03.16.4373	Article	English	6	Yildirim Z., Yerlikaya S., Öncül N., Sakin T.	Scopus/Web of Science
880	Alternative soaking media for the FDA procedure in the detection of salmonella from tomatoes and spinach leaf using phage magnetoelastic biosensors	2016	10.1117/12.2227942	Conference Paper	English	2	Chen I.-H., Hu J., Wang F., Horikawa S., Barbaree J.M., Chin B.A.	Scopus
881	Method for detection of a few pathogenic bacteria and determination of live versus dead cells	2016	10.1117/12.2228142	Conference Paper	English	4	Horikawa S., Chen I.-H., Du S., Liu Y., Wikle H.C., Suh S.-J., Barbaree J.M., Chin B.A.	Scopus
882	Relevance of F-specific RNA bacteriophages in assessing human norovirus risk in shellfish and environmental waters	2016	10.1128/aem.01528-16	Article	English	17	Hartard C., Banas S., Loutreul J., Rincé A., Benoit F., Boudaud N., Gantzera C.	Scopus
883	Rice phyllosphere actinomycetes as biocontrol agent of bacterial leaf blight disease on rice	2016	10.3923/ajppaj.2016.1.8	Article	English	5	Ilsan N.A., Nawangsih A.A., Wahyudi A.T.	Scopus
884	A large Great Britain-wide outbreak of STEC O157 phage type 8 linked to handling of raw leeks and potatoes	2016	10.1017/s0950268815001016	Article	English	23	Launders N., Locking M.E., Hanson M., Willshaw G., Charlett A., Salmon R., Cowden J., Adak G.K.	Scopus/Web of Science/PubMed
885	Use of potential probiotic lactic acid bacteria (LAB) biofilms for the control of Listeria monocytogenes, Salmonella Typhimurium, and Escherichia coli O157: H7 biofilms formation	2016	10.3389/fmicb.2016.00863	Article	English	113	Gómez N.C., Ramiro J.M.P., Quecan B.X.V., de Melo Franco B.D.G.	Scopus/Web of Science/PubMed
886	Role of biopesticides in the management of nematodes and associated diseases in horticultural crops	2016	10.1007/978-3-319-27455-3_7	Book Chapter	English	6	Rao M.S., Umamaheswari R., Priti K., Rajinikanth R., Grace G.N., Kamalnath M., Prabu P., Kumar R.M., Chaya M.K., Vidyashree	Scopus
887	Edible membranes containing antimicrobial compounds: Current approach and future prospects	2016	10.1007/978-3-319-25277-3_11	Book Chapter	English	1	Sharma D., Sharma P.K., Singh D., Sharma P.K.	Scopus
888	Aspergillus and ochratoxin a in Latin America	2016	10.1007/978-3-319-25277-3_14	Book Chapter	English	2	Chiotta M.L., Ponsone M.L., Combina M., Chulze S.N.	Scopus
889	Temperature significantly affects the plaquing and adsorption efficiencies of Listeria phages	2016	10.3389/fmicb.2016.00631	Article	English	29	Tokman J.I., Kent D.J., Wiedmann M., Denes T.	Scopus/Web of Science/PubMed
890	Pantoea agglomerans: A mysterious bacterium of evil and good. Part IV. Beneficial effects	2016	10.5604/12321966.1203879	Review	English	42	Dutkiewicz J., Mackiewicz B., Lemieszek M.K., Golec M., Milanowski J.	Scopus/Web of Science
891	Direct detection of bacteria on fresh produce	2016	10.5220/0005670100480053	Conference Paper	English	0	Horikawa S., Chai Y., Wikle H.C., Barbaree J.M., Chin B.A.	Scopus
892	Mite Predators	2016	10.1016/b978-0-12-803265-7.00011-7	Book Chapter	English	71	Fathipour Y., Maleknia B.	Scopus
893	Entomopathogenic Fungi	2016	10.1016/b978-0-12-803265-7.00015-4	Book Chapter	English	17	Sinha K.K., Choudhary A.K., Kumari P.	Scopus
894	Antimicrobial Peptides from Bacillus spp.: Use in Antimicrobial Packaging	2016	10.1016/b978-0-12-800723-5.00043-7	Book Chapter	English	3	Achi S., Halami P.M.	Scopus
895	Nonthermal inactivation of Cronobacter sakazakii in infant formula milk: A review	2016	10.1080/10408398.2013.781991	Review	English	22	Pina-Pérez M.C., Rodrigo D., Martínez A.	Scopus
896	Safety of Fermented Cereals and Legumes	2016	10.1016/b978-0-12-800605-4.00014-1	Book Chapter	English	6	Prakash J.	Scopus
897	Use of products containing a phage in food industry as a new method for Listeria monocytogenes elimination from food (Listeria monocytogenes phages in food Industry) - A review	2016	10.17221/217/2015-cjfs	Review	English	4	Pietracha D., Misiewicz A.	Scopus/Web of Science
898	A conceptual framework for eco-friendly paddy farming in Taiwan, based on experimentation with System of Rice Intensification (SRI) methodology	2016	10.1007/s10333-015-0488-9	Article	English	6	Chang Y.-C., Uphoff N.T., Yamaji E.	Scopus/Web of Science
899	Inactivation of Escherichia coli O157:H7 using ultraviolet light-treated bacteriophages	2016	10.1177/1082013214560445	Article	English	5	Hudson J.A., Billington C., Premaratne A., On S.L.W.	Scopus/Web of Science
900	Phage-free peptide ELISA for ochratoxin A detection based on biotinylated mimotope as a competing antigen	2016	10.1016/j.talanta.2015.08.049	Article	English	39	Zou X., Chen C., Huang X., Chen X., Wang L., Xiong Y.	Scopus/Web of Science/PubMed
901	Changes in the quality and antioxidant properties of fresh-cut melon treated with the biopreservative culture Pseudomonas graminis CPA-7 during refrigerated storage	2016	10.1016/j.postharvbio.2015.07.023	Article	English	18	Plaza L., Altisent R., Alegre I., Viñas I., Abadias M.	Scopus/Web of Science
902	Characterisation of the antibacterial properties of a bacterial derived peptidoglycan hydrolase (LysCs4), active against C. sakazakii and other Gram-negative food-related pathogens	2015	10.1016/j.ijfoodmicro.2015.08.007	Article	English	6	Endersen L., Coffey A., Ross R.P., McAuliffe O., Hill C., O'Mahony J.	Scopus/Web of Science/PubMed
903	Recent advances in nanoparticle based aptasensors for food contaminants	2015	10.1016/j.bios.2015.07.017	Review	English	137	Sharma R., Ragavan K.V., Thakur M.S., Raghavarao K.S.M.S.	Scopus
904	Biopreservative methods to control the growth of foodborne pathogens on fresh-cut lettuce	2015	10.1016/j.ijfoodmicro.2015.07.015	Article	English	52	Oliveira M., Abadias M., Colás-Medà P., Usall J., Viñas I.	Scopus/Web of Science/PubMed
905	The challenge of controlling foodborne diseases: Bacteriophages as a new biotechnological tool [El desafío de controlar las enfermedades transmitidas por alimentos: Bacteriófagos como una nueva herramienta biotecnológica]	2015	10.4067/s0716-10182015000700010	Article	Spanish	10	Jorquera D., Galarce N., Borie C.	Scopus/Web of Science/PubMed
906	Safe and sustainable crop protection in Southeast Asia: Status, challenges and policy options	2015	10.1016/j.envsci.2015.07.017	Article	English	32	Schreinemachers P., Afari-Sefa V., Heng C.H., Dung P.T.M., Praneetvatakul S., Srinivasan R.	Scopus
907	Bacteriophage cocktail significantly reduces or eliminates Listeria monocytogenes contamination on lettuce, apples, cheese, smoked salmon and frozen foods	2015	10.1016/j.fm.2015.06.006	Article	English	60	Perera M.N., Abuladze T., Li M., Woolston J., Sulakvelidze A.	Scopus/Web of Science/PubMed
908	Innovative strategies based on the use of bio-control agents to improve the safety, shelf-life and quality of minimally processed fruits and vegetables	2015	10.1016/j.tifs.2015.04.014	Article	English	36	Siroli L., Patrignani F., Serrazanetti D.I., Gardini F., Lanciotti R.	Scopus/Web of Science
909	Safety of Fermented Meat	2015	10.1016/b978-0-12-800605-4.00007-4	Book Chapter	English	2	Di Gioia D.	Scopus
910	Phage conversion for β-Lactam antibiotic resistance of staphylococcus aureus from foods	2015	10.4014/jmb.1508.08042	Article	English	10	Lee Y.-D., Park J.-H.	Scopus/Web of Science/PubMed
911	Isolation, characterization and identification of lactic acid bacteria from lettuce and their efficacy against pathogenic bacteria	2015	10.5958/2229-4473.2015.00064.6	Article	English	1	Telmoudi A., Hamdouche Y., Hassouna M.	Scopus
912	Rapid, simple and efficient method for detection of viral genomes on raspberries	2015	10.1016/j.jviromet.2015.08.005	Article	English	12	Perrin A., Loutreul J., Boudaud N., Bertrand I., Gantzer C.	Scopus
913	In vitro probiotic profiling of novel Enterococcus faecium and Leuconostoc mesenteroides from Tunisian freshwater fishes	2015	10.1139/cjm-2015-0481	Article	English	20	El-Jeni R., El Bour M., Calo-Mata P., Böhme K., Fernández-No I.C., Barros-Velázquez J., Bouhaouala-Zahar B.	Scopus
914	Integrated Pest Management	2015	10.1016/b978-0-12-801309-0.00020-3	Book Chapter	English	5	Abrol D.P., Shankar U.	Scopus
915	Escherichia coli O157: H7 strains harbor at least three distinct sequence types of Shiga toxin 2a-converting phages	2015	10.1186/s12864-015-1934-1	Article	English	21	Yin S., Rusconi B., Sanjar F., Goswami K., Xiaoli L., Eppinger M., Dudley E.G.	Scopus/Web of Science
916	Strategies for the use of bacteriocins in Gram-negative bacteria: relevance in food microbiology	2015	10.1007/s13197-014-1666-2	Review	English	51	Prudêncio C.V., dos Santos M.T., Vanetti M.C.D.	Scopus/Web of Science
917	Acidophilus Milk	2015	10.1016/b978-0-12-384947-2.00002-7	Book Chapter	English	2	Kongo J.M., Malcata F.X.	Scopus
918	Ecological implications of genetically modified fishes in freshwater fisheries, with a focus on salmonids	2015	10.1002/9781118394380.ch46	Book Chapter	English	1	Fredrik Sundström L., Devlin R.H.	Scopus
919	Biofilms in the Food Environment: Second Edition	2015	10.1002/9781118864036	Book	English	5	Pometto A.L., III, Demirci A.	Scopus
920	Use of Bacteriophages to Remove Biofilms of Listeria monocytogenes and other Foodborne Bacterial Pathogens in the Food Environment	2015	10.1002/9781118864036.ch5	Book Chapter	English	6	Nannapaneni R., Soni K.A.	Scopus
921	Accurate Analysis and Evaluation of Acidic Plant Growth Regulators in Transgenic and Nontransgenic Edible Oils with Facile Microwave-Assisted Extraction-Derivatization	2015	10.1021/acs.jafc.5b02489	Article	English	6	Liu M., Chen G., Guo H., Fan B., Liu J., Fu Q., Li X., Lu X., Zhao X., Li G., Sun Z., Xia L., Zhu S., Yang D., Cao Z., Wang H., Suo Y., You J.	Scopus
922	Bacteriophages as antimicrobial agents against major pathogens in swine: A review	2015	10.1186/s40104-015-0039-7	Review	English	26	Zhang J., Li Z., Cao Z., Wang L., Li X., Li S., Xu Y.	Scopus/Web of Science/PubMed
923	Bio-control of salmonella enteritidis in foods using bacteriophages	2015	10.3390/v7082847	Article	English	74	Bao H., Zhang P., Zhang H., Zhou Y., Zhang L., Wang R.	Scopus
924	Control of household mycoflora in fermented sausages using phenolic fractions from olive mill wastewaters	2015	10.1016/j.ijfoodmicro.2015.04.040	Article	English	27	Chaves-López C., Serio A., Mazzarrino G., Martuscelli M., Scarpone E., Paparella A.	Scopus/Web of Science/PubMed
925	Salmonella isolated from ready-to-eat pasteurized liquid egg products: Thermal resistance, biochemical profile, and fatty acid analysis	2015	10.1016/j.ijfoodmicro.2015.04.010	Article	English	14	Gurtler J.B., Hinton A., Bailey R.B., Cray W.C., Meinersmann R.J., Ball T.A., Jin T.Z.	Scopus/Web of Science/PubMed
926	Optimization of Lactobacillus brevis NS01 Brevicin Production and Its Application in Apple Juice Biopreservation Using Food-Grade Clarifying Agent Silica as a Carrier	2015	10.1007/s11947-015-1536-6	Article	English	5	Duraisamy S., Kasi M., Balakrishnan S., Al-Sohaibani S., Ramasamy G.	Scopus/Web of Science
927	Quality and safety requirements for sustainable phage therapy products	2015	10.1007/s11095-014-1617-7	Review	English	106	Pirnay J.-P., Blasdel B.G., Bretaudeau L., Buckling A., Chanishvili N., Clark J.R., Corte-Real S., Debarbieux L., Dublanchet A., De Vos D., Gabard J., Garcia M., Goderdzishvili M., Górski A., Hardcastle J., Huys I., Kutter E., Lavigne R., Merabishvili M., Olchawa E., Parikka K.J., Patey O., Pouilot F., Resch G., Rohde C., Scheres J., Skurnik M., Vaneechoutte M., Van Parys L., Verbeken G., Zizi M.…	Scopus
928	Effect of disinfectants on preventing the cross-contamination of pathogens in fresh produce washing water	2015	10.3390/ijerph120808658	Review	English	104	Banach J.L., Sampers I., Haute S.V., van der Fels-Klerx H.J.	Scopus
929	Selection of phage-displayed peptides for the detection of imidacloprid in water and soil	2015	10.1016/j.ab.2015.05.014	Article	English	13	Liu Z., Liu J., Wang K., Li W., Shelver W.L., Li Q.X., Li J., Xu T.	Scopus/Web of Science/PubMed
930	Host adaption to the bacteriophage carrier state of Campylobacter jejuni	2015	10.1016/j.resmic.2015.05.003	Article	English	12	Brathwaite K.J., Siringan P., Connerton P.L., Connerton I.F.	Scopus/Web of Science
931	A review of membrane-based biosensors for pathogen detection	2015	10.3390/s150614045	Review	English	34	van den Hurk R., Evoy S.	Scopus
932	Citrinin detection using phage-displayed anti-idiotypic single-domain antibody for antigen mimicry	2015	10.1016/j.foodchem.2015.01.007	Article	English	24	Xu Y., Xiong L., Li Y., Xiong Y., Tu Z., Fu J., Tang X.	Scopus/Web of Science/PubMed
933	A thermophilic phage endolysin fusion to a Clostridium perfringens-specific cell wall binding domain creates an anti-clostridium antimicrobial with improved thermostability	2015	10.3390/v7062758	Article	English	32	Swift S.M., Seal B.S., Garrish J.K., Oakley B.B., Hiett K., Yeh H.-Y., Woolsey R., Schegg K.M., Line J.E., Donovan D.M.	Scopus/PubMed
934	Outbreak of uncommon O4 non-agglutinating Salmonella typhimurium linked to Minced Pork, Saxony-Anhalt, Germany, January to April 2013	2015	10.1371/journal.pone.0128349	Article	English	9	Alt K., Simon S., Helmeke C., Kohlstock C., Prager R., Tietze E., Rabsch W., Karagiannis I., Werber D., Frank C., Fruth A.	Scopus
935	Multinational outbreak of Salmonella Enteritidis infection during an international youth ice hockey competition in Riga, Latvia, Preliminary report, March and April 2015	2015	10.2807/1560-7917.es2015.20.20.21133	Article	English	4	Pesola A.K., Pärn T., Huusko S., Perevoščikovs J., Ollgren J., Salmenlinna S., Lienemann T., Gossner C., Danielsson N., Rimhanen-Finne R.	Scopus
936	Biocontrol of Shigella flexneri in Ground Beef and Vibrio cholerae in Seafood with Bacteriophage-Assisted High Hydrostatic Pressure (HHP) Treatment	2015	10.1007/s11947-015-1471-6	Article	English	22	Ahmadi H., Anany H., Walkling-Ribeiro M., Griffiths M.W.	Scopus/Web of Science
937	Shiga toxin 2 subtypes of enterohemorrhagic E. coli O157:H-E32511 analyzed by RT-qPCR and top-down proteomics using MALDI-TOF-TOF-MS	2015	10.1007/s13361-015-1076-3	Article	English	5	Fagerquist C.K., Zaragoza W.J.	Scopus/Web of Science
938	Lactic acid bacteria and natural antimicrobials to improve the safety and shelf-life of minimally processed sliced apples and lamb's lettuce	2015	10.1016/j.fm.2014.11.008	Article	English	76	Siroli L., Patrignani F., Serrazanetti D.I., Tabanelli G., Montanari C., Gardini F., Lanciotti R.	Scopus/Web of Science/PubMed
939	Application of Lactobacillus amylovorus DSM19280 in gluten-free sourdough bread to improve the microbial shelf life	2015	10.1016/j.fm.2014.10.005	Article	English	63	Axel C., Röcker B., Brosnan B., Zannini E., Furey A., Coffey A., Arendt E.K.	Scopus/Web of Science
940	Persistence of fecal shedding of Salmonella Enteritidis by experimentally infected laying hens housed in conventional or enriched cages	2015	10.3382/ps/pev113	Article	English	18	Gast R.K., Guraya R., Jones D.R., Anderson K.E.	Scopus/Web of Science/PubMed
941	Development and Application of Novel Antimicrobials in Food and Food Processing	2015	10.1016/b978-0-12-801214-7.00017-x	Book Chapter	English	4	Jung Y., Matthews K.R.	Scopus
942	Novel strategies to prevent or exploit phages in fermentations, insights from phage-host interactions	2015	10.1016/j.copbio.2014.09.006	Review	English	24	Mahony J., van Sinderen D.	Scopus/Web of Science/PubMed
943	Improving safety of salami by application of bacteriocins produced by an autochthonous Lactobacillus curvatus isolate	2015	10.1016/j.fm.2014.08.004	Article	English	71	de Souza Barbosa M., Todorov S.D., Ivanova I., Chobert J.-M., Haertlé T., de Melo Franco B.D.G.	Scopus
944	The impact of biopreservatives and storage temperature in the quality and safety of minimally processed mixed vegetables for soup	2015	10.1002/jsfa.6770	Article	English	9	Alvarez M.V., Ponce A.G., Mazzucotelli C.A., Moreira M.R.	Scopus
945	Effect of phage and host concentration on the inactivation of Escherichia coli O157:H7 on cooked and raw beef	2015	10.1177/1082013213513031	Article	English	21	Hudson J.A., Billington C., Wilson T., On S.L.W.	Scopus/Web of Science/PubMed
946	Genetic Diversity and Some Aspects of Antimicrobial Activity of Lactic Acid Bacteria Isolated from Goat Milk	2015	10.1007/s12010-015-1511-8	Article	English	7	Cavicchioli V.Q., Dornellas W.S., Perin L.M., Pieri F.A., Franco B.D.G.M., Todorov S.D., Nero L.A.	Scopus/Web of Science/PubMed
947	Molecular characterization and antimicrobial susceptibility of Staphylococcus aureus from small-scale dairy systems in the highlands of Central México	2015	10.1007/s13594-014-0195-0	Article	English	9	Salgado-Ruiz T.B., Rodríguez A., Gutiérrez D., Martínez B., García P., Espinoza-Ortega A., Martínez-Campos A.R., Lagunas-Bernabé S., Vicente F., Arriaga-Jordán C.M.	Scopus
948	Bacteriophages for aquaculture: Are they beneficial or inimical	2015	10.1016/j.aquaculture.2014.11.039	Review	English	30	Madhusudana Rao B., Lalitha K.V.	Scopus/Web of Science
949	Perspectives on super-shedding of Escherichia coli O157:H7 by cattle	2015	10.1089/fpd.2014.1829	Article	English	36	Munns K.D., Selinger L.B., Stanford K., Guan L., Callaway T.R., McAllister T.A.	Scopus/Web of Science
950	The role of phages in food-borne pathogen detection	2015	10.1002/9781118864463.ch32	Book Chapter	English	0	Nevin E., Coffey A., O’Mahony J.	Scopus
951	Microencapsulation and microspheres for food applications	2015	10.1016/c2013-0-18624-2	Book	English	23	Sagis L.M.C.	Scopus
952	Towards a universal molecular approach for the quality control of new foodstuffs	2015	10.1002/9781118864463.ch04	Book Chapter	English	3	Galimberti A., Sandionigi A., Bruno A., Bruni I., Barbuto M., Casiraghi M., Labra M.	Scopus
953	Complete genome sequence of Salmonella enterica serovar Typhimurium siphophage Shivani	2015	10.1128/genomea.01443-14	Article	English	5	Piya D., Xie Y., Morales A.C.H., Everett G.F.K.	Scopus/Web of Science
954	Strategies for advantageous antimicrobial activity by bacteriocins from lactic acid bacteria: Higher yield, enhanced activity and successful application in foods	2015	10.1002/9781118864463.ch31	Book Chapter	English	3	Zacharof M.-P.	Scopus
955	Approaches to treatment of emerging Shiga toxin-producing Escherichia coli infections highlighting the O104: H4 serotype	2015	10.3389/fcimb.2015.00024	Short Survey	English	35	Rahal E.A., Fadlallah S.M., Nassar F.J., Kazzi N., Matar G.M.	Scopus
956	Management of plant diseases under organic cultivation	2015	10.1007/978-81-322-2571-3_2	Book Chapter	English	0	Kulkarni S., Lingraju S.	Scopus
957	Nanobiosensors in food science and technology	2015	10.1007/978-3-319-13596-0_13	Book Chapter	English	2	Mendoza-Madrigal A.G., Chanona-Pérez J., Guadarrama-Fernández L., Hernández-Sánchez H., Calderón-Domínguez G., Palacios-González E., López-Santiago R.	Scopus
958	Coculture of Escherichia coli O157:H7 with a nonpathogenic E. coli strain increases toxin production and virulence in a germfree mouse model	2015	10.1128/iai.00663-15	Article	English	27	Goswami K., Chen C., Xiaoli L., Eaton K.A., Dudley E.G.	Scopus/Web of Science
959	Resistance of foodborne pathogen coliphages to thermal and physicochemical treatments applied in food manufacture	2015	10.1016/j.ifset.2015.04.010	Article	English	4	Tomat D., Balagué C., Casabonne C., Verdini R., Quiberoni A.	Scopus/Web of Science
960	Lytic bacteriophages as biocontrol agents of foodborne pathogens	2015	10.3923/ajava.2015.708.723	Article	English	2	Bhardwaj N., Bhardwaj S.K., Deep A., Dahiya S., Kapoor S.	Scopus
961	A detailed view of the intracellular transcriptome of Listeria monocytogenes in murine macrophages using RNA-seq	2015	10.3389/fmicb.2015.01199	Article	English	16	Schultze T., Hilker R., Mannala G.K., Gentil K., Weigel M., Farmani N., Windhorst A.C., Goesmann A., Chakraborty T., Hain T.	Scopus/Web of Science
962	High throughput pathogen screening for food safety using magnetoelastic biosensors	2015	10.1117/12.2176777	Conference Paper	English	1	Li S., Chai Y., Chin B.A.	Scopus/Web of Science
963	The blocking reagent optimization for the magnetoelastic biosensor	2015	10.1117/12.2177510	Conference Paper	English	0	Hu J., Chai Y., Horikawa S., Wikle H.C., Wang F., Du S., Chin B.A., Hu J.	Scopus
964	In-situ detection of multiple pathogenic bacteria on food surfaces	2015	10.1117/12.2176163	Conference Paper	English	1	Chai Y., Horikawa S., Hu J., Chen I.-H., Hu J., Barbaree J.M., Chin B.A.	Scopus
965	Nature-inspired magnetoelastic biosentinels for the detection of pathogenic bacteria in stagnant liquids	2015	10.1117/12.2087766	Conference Paper	English	1	Horikawa S., Chai Y., Wikle H.C., Dai J., Hu J., Suh S.-J., Vodyanoy V., Chin B.A.	Scopus
966	Detection of salmonella on globe fruits using pulse excited magnetoelastic biosensors	2015	10.1117/12.2177169	Conference Paper	English	0	Wikle H.C., Du S., Prorok B.C., Chin B.A.	Scopus
967	Bacteriophage-based products and techniques for identification of biological pathogens	2015	10.1007/978-94-017-7218-1_2	Book Chapter	English	1	Chanishvili N.	Scopus/Web of Science
968	Phage technology in high throughput screening for pathogen detection in food	2015	10.1016/b978-0-85709-801-6.00004-6	Book Chapter	English	1	Farrokhzad K., Rosenfield C., Applegate B.	Scopus
969	Bacteriophages as antimicrobials in food products: Applications against particular pathogens	2015	10.1016/b978-1-78242-034-7.00005-0	Book Chapter	English	1	Anany H., Brovko L.Y., El Arabi T., Griffiths M.W.	Scopus
970	Magnetoelastic sensors for high throughput screening of pathogens in food	2015	10.1016/b978-0-85709-801-6.00016-2	Book Chapter	English	1	Li S., Wikle H.C., Chin B.A.	Scopus
971	Human Pathogen-Plant Interactions: Concerns for Food Safety	2015	10.1016/bs.abr.2015.08.002	Article	English	5	Markland S.M., Kniel K.E.	Scopus/Web of Science
972	Bacteriophage encapsulation: Trends and potential applications	2015	10.1016/j.tifs.2015.07.001	Review	English	37	Choińska-Pulit A., Mituła P., Śliwka P., Łaba W., Skaradzińska A.	Scopus/Web of Science
973	Paenibacillus larvae-directed bacteriophage HB10c2 and its application in American foulbrood-affected honey bee larvae	2015	10.1128/aem.00804-15	Article	English	32	Beims H., Wittmann J., Bunk B., Spröer C., Rohde C., Günther G., Rohde M., von der Ohe W., Steinert M.	Scopus
974	Seed treatment with Trichoderma harzianum strain kd formulation reduced aflatoxin contamination in groundnuts	2015	10.1007/bf03356534	Article	English	7	Chiuraise N., Yobo K.S., Laing M.D.	Scopus/Web of Science
975	Diversity and evolution in the genome of clostridium difficile	2015	10.1128/cmr.00127-14	Article	English	130	Knight D.R., Elliott B., Chang B.J., Perkins T.T., Riley T.V.	Scopus/Web of Science
976	Bacteriocinogenic Lactococcus lactis subsp. Lactis DF04Mi isolated from goat milk: Application in the control of Listeria monocytogenes in fresh Minas-type goat cheese	2015	10.1590/s1517-838246120130761	Article	English	14	Furtado D.N., Todorov S.D., Landgraf M., Destro M.T., Franco B.D.G.M.	Scopus
977	Future topics of common interest for EU and Egypt in food quality, safety and traceability	2015	10.3920/qas2014.0428	Article	English	1	Montet D., El Shobaky A., Barreto Crespo M.T., Payrastre L., Mansour H., Othman Y., Morshdy A., El Zayat M., Ibrahim H., El-Arabi T., Magid El-Shibiny A.A., Nagy K., Fadaly H., Sorour M.A., Hassanien Y.A., Hassan A.R., Abdel-Mawgood A.L., Ahmed A., Abdelghany S., Radwan M., Ismaiel M., Magdy M., Negm M., Mossa A.T., Heikal T., Abd EL-Hamid A.M., El Shahaby O., Abdu A., Mowafy A., Sabaa G., Mohame…	Scopus
978	Bacteriophage therapy: History and future prospects	2015	10.2217/fvl.15.3	Review	English	13	Clark J.R.	Scopus
979	Rapid detection of bacillus anthracis in complex food matrices using phage-mediated bioluminescence	2015	10.4315/0362-028x.jfp-14-534	Article	English	17	Sharp N.J., Vandamm J.P., Molineux I.J., Schofield D.A.	Scopus
980	Exudative cloacitis in the kakapo (Strigops habroptilus) potentially linked to Escherichia coli infection	2015	10.1080/00480169.2014.960905	Article	English	3	White D.J., Hall R.J., Jakob-Hoff R., Wang J., Jackson B., Tompkins D.M.	Scopus/Web of Science
981	Acetate cellulose film with bacteriophages for potential antimicrobial use in food packaging	2015	10.1016/j.lwt.2015.03.014	Article	English	59	Gouvêa D.M., Mendonça R.C.S., Soto M.L., Cruz R.S.	Scopus/Web of Science
982	Efficacies of nisin a and nisin V semipurified preparations alone and in combination with plant essential oils for controlling Listeria monocytogenes	2015	10.1128/aem.00070-15	Article	English	33	Field D., Daly K., O'Connor P.M., Cotter P.D., Hill C., Paul Ross R.	Scopus
983	Escherichia coli O157:H7 bacteriophage F241 isolated from an industrial cucumber fermentation at high acidity and salinity	2015	10.3389/fmicb.2015.00067	Article	English	23	Lu Z., Breidt F.	Scopus/Web of Science/PubMed
984	Chemical aspects of the preservation and safety control of sea foods	2015	10.1039/c5ra03054d	Article	English	1	Li J., Li T., Jiang Y.	Scopus/Web of Science
985	Stress enhances the sensitivity of Salmonella enterica serovar Typhimurium to bacteriocins	2015	10.1111/jam.12776	Article	English	7	Galvão M.F., Prudêncio C.V., Vanetti M.C.D.	Scopus
986	Phages in the global fruit and vegetable industry	2015	10.1111/jam.12700	Review	English	29	Zaczek M., Weber-Dabrowska B., Górski A.	Scopus/Web of Science/PubMed
987	Effect of temperature and relative humidity on the survival of foodborne viruses during food storage	2015	10.1128/aem.04093-14	Article	English	29	Lee S.J., Si J., Yun H.S., Ko G.	Scopus/Web of Science/PubMed
988	Intervention Strategies for Reducing Vibrio Parahaemolyticus in Seafood: A Review	2015	10.1111/1750-3841.12727	Article	English	21	Wang W., Li M., Li Y.	Scopus
989	Biochemical and biophysical characterization of PlyGRCS, a bacteriophage endolysin active against methicillin-resistant Staphylococcus aureus	2015	10.1007/s00253-014-5930-1	Article	English	46	Linden S.B., Zhang H., Heselpoth R.D., Shen Y., Schmelcher M., Eichenseher F., Nelson D.C.	Scopus/Web of Science/PubMed
990	Salmonella phages and prophages: Genomics, taxonomy, and applied aspects	2015	10.1007/978-1-4939-1625-2_15	Article	English	18	Moreno Switt A.I., Sulakvelidze A., Wiedmann M., Kropinski A.M., Wishart D.S., Poppe C., Liang Y.	Scopus
991	Isolation and characterization of large spectrum and multiple bacteriocin-producing Enterococcus faecium strain from raw bovine milk	2015	10.1111/jam.12699	Article	English	17	Gaaloul N., ben Braiek O., Hani K., Volski A., Chikindas M.L., Ghrairi T.	Scopus/Web of Science
992	Evaluation of essential oils in beef cattle manure slurries and applications of select compounds to beef feedlot surfaces to control zoonotic pathogens	2015	10.1111/jam.12689	Article	English	5	Wells J.E., Berry E.D., Guerini M.N., Varel V.H.	Scopus
993	Bioprotective Cultures	2014	10.1002/9781118522653.ch15	Book Chapter	English	8	Vignolo G., Castellano P., Fadda S.	Scopus
994	Rapid quantification of Escherichia coli in food and media using bacteriophage T7 amplification and liquid chromatography-multiple reaction monitoring tandem mass spectrometry	2014	10.1016/j.jbiotec.2014.10.017	Article	English	2	Banu M., Ng D., Zheng L., Goh L.-T., Bi X., Ow D.S.W.	Scopus
995	Tracing the sources of human salmonellosis: A multi-model comparison of phenotyping and genotyping methods	2014	10.1016/j.meegid.2014.10.003	Article	English	23	Mughini-Gras L., Smid J., Enserink R., Franz E., Schouls L., Heck M., van Pelt W.	Scopus/Web of Science/PubMed
996	Draft genome sequence of Pantoea agglomerans R190, a producer of antibiotics against phytopathogens and foodborne pathogens	2014	10.1016/j.jbiotec.2014.07.440	Article	English	18	Lim J.-A., Lee D.H., Kim B.-Y., Heu S.	Scopus/Web of Science/PubMed
997	Biocontrol activity of four non- and low-fermenting yeast strains against Aspergillus carbonarius and their ability to remove ochratoxin A from grape juice	2014	10.1016/j.ijfoodmicro.2014.07.020	Article	English	52	Fiori S., Urgeghe P.P., Hammami W., Razzu S., Jaoua S., Migheli Q.	Scopus/Web of Science/PubMed
998	Screening and characterization of anti-SEB peptides using a bacterial display library and microfluidic magnetic sorting	2014	10.1002/jmr.2400	Article	English	10	Kogot J.M., Pennington J.M., Sarkes D.A., Kingery D.A., Pellegrino P.M., Stratis-Cullum D.N.	Scopus/Web of Science/PubMed
999	The Multifaceted Role of the Trichoderma System in Biocontrol	2014	10.1002/9781118533024.ch9	Book Chapter	English	0	Tiwari R., Tripathi A.	Scopus
1000	Kinetics of degradation of carbendazim by B. subtilis strains: possibility of in situ detoxification	2014	10.1007/s10661-014-4027-8	Article	English	21	Salunkhe V.P., Sawant I.S., Banerjee K., Wadkar P.N., Sawant S.D., Hingmire S.A.	Scopus/Web of Science/PubMed
1001	Enhanced sensitive immunoassay: Noncompetitive phage anti-immune complex assay for the determination of malachite green and leucomalachite green	2014	10.1021/jf5019824	Article	English	37	Dong J.-X., Xu C., Wang H., Xiao Z.-L., Gee S.J., Li Z.-F., Wang F., Wu W.-J., Shen Y.-D., Yang J.-Y., Sun Y.-M., Hammock B.D.	Scopus/Web of Science/PubMed
1002	Complete proteome of a quinolone-resistant Salmonella typhimurium phage type DT104B clinical strain	2014	10.3390/ijms150814191	Article	English	13	Correia S., Nunes-Miranda J.D., Pinto L., Santos H.M., de Toro M., Sáenz Y., Torres C., Capelo J.L., Poeta P., Igrejas G.	Scopus/Web of Science
1003	Isolation, characterization, and application of bacteriophages for salmonella spp. biocontrol in pigs	2014	10.1089/fpd.2013.1600	Article	English	26	Albino L.A.A., Rostagno M.H., Húngaro H.M., Mendonça R.C.S.	Scopus/Web of Science/PubMed
1004	Improving the safety of Staphylococcus aureus polyvalent phages by their production on a Staphylococcus xylosus strain	2014	10.1371/journal.pone.0102600	Article	English	33	El Haddad L., Abdallah N.B., Plante P.-L., Dumaresq J., Katsarava R., Labrie S., Corbeil J., St-Gelais D., Moineau S.	Scopus/Web of Science
1005	Assessment of high and low enterotoxin A producing Staphylococcus aureus strains on pork sausage	2014	10.1016/j.ijfoodmicro.2014.05.010	Article	English	20	Zeaki N., Cao R., Skandamis P.N., Rådström P., Schelin J.	Scopus/Web of Science
1006	A note on stability in food matrices of Salmonella enterica serovar enteritidis-controlling bacteriophages	2014	10.1016/j.ejbt.2014.06.001	Article	English	9	Robeson J., Turra G., Huber K., Borie C.	Scopus/Web of Science
1007	Development of an engineered bioluminescent reporter phage for the sensitive detection of viable salmonella typhimurium	2014	10.1021/ac500645c	Article	English	36	Kim S., Kim M., Ryu S.	Scopus/Web of Science
1008	Rapid enumeration of phage in monodisperse emulsions	2014	10.1021/ac500244g	Article	English	15	Tjhung K.F., Burnham S., Anany H., Griffiths M.W., Derda R.	Scopus/Web of Science/PubMed
1009	Colonisation of a phage susceptible Campylobacter jejuni population in two phage positive broiler flocks	2014	10.1371/journal.pone.0094782	Article	English	10	Kittler S., Fischer S., Abdulmawjood A., Glünder G., Klein G.	Scopus/Web of Science
1010	Bacteriophage-Based Techniques for Detection of Foodborne Pathogens	2014	10.1016/b978-0-12-384730-0.00032-x	Book Chapter	English	2	Rees C.E.D., Swift B.M.C., Botsaris G.	Scopus
1011	Minimal Methods of Processing: Potential Use of Phages and Lysins	2014	10.1016/b978-0-12-384730-0.00224-x	Book Chapter	English	0	Jofre J., Muniesa M.	Scopus
1012	Escherichia Coli 0157: E. coli O157: H7	2014	10.1016/b978-0-12-384730-0.00102-6	Book Chapter	English	4	Bari M.L., Inatsu Y.	Scopus
1013	Bacteriocins: Potential in Food Preservation	2014	10.1016/b978-0-12-384730-0.00029-x	Book Chapter	English	10	Verma A.K., Banerjee R., Dwivedi H.P., Juneja V.K.	Scopus
1014	Preservatives: Traditional Preservatives - Vegetable Oils	2014	10.1016/b978-0-12-384730-0.00263-9	Book Chapter	English	1	Aluyor E.O., Oboh I.O.	Scopus
1015	Isolation, identification and characterization of lytic, wide host range bacteriophages from waste effluents against Salmonella enterica serovars	2014	10.1016/j.foodcont.2013.09.064	Article	English	29	Akhtar M., Viazis S., Diez-Gonzalez F.	Scopus/Web of Science
1016	Inhibition of Escherichia coli O157: H7 and Salmonella enterica on spinach and identification of antimicrobial substances produced by a commercial Lactic Acid Bacteria food safety intervention	2014	10.1016/j.fm.2013.09.006	Article	English	42	Cálix-Lara T.F., Rajendran M., Talcott S.T., Smith S.B., Miller R.K., Castillo A., Sturino J.M., Taylor T.M.	Scopus/Web of Science/PubMed
1017	Environmental responses and phage susceptibility in foodborne pathogens: Implications for improving applications in food safety	2014	10.1016/j.copbio.2013.09.001	Review	English	33	Denes T., Wiedmann M.	Scopus/Web of Science/PubMed
1018	Effectiveness of a bacteriophage in reducing Listeria monocytogenes on fresh-cut fruits and fruit juices	2014	10.1016/j.fm.2013.08.018	Article	English	81	Oliveira M., Viñas I., Colàs P., Anguera M., Usall J., Abadias M.	Scopus/Web of Science
1019	A new resource from traditional wines: Characterization of the microbiota of “vino santo” grapes as a biocontrol agent against botrytis cinerea	2014	10.1007/s00217-014-2195-y	Article	English	10	Guzzon R., Franciosi E., Larcher R.	Scopus/Web of Science
1020	Phage therapy in the food industry	2014	10.1146/annurev-food-030713-092415	Article	English	164	Endersen L., O'Mahony J., Hill C., Ross R.P., McAuliffe O., Coffey A.	Scopus/Web of Science/PubMed
1021	Bacterial detection using unlabeled phage amplification and mass spectrometry through structural and nonstructural phage markers	2014	10.1021/pr400991t	Article	English	11	Martelet A., L'Hostis G., Tavares P., Brasilès S., Fenaille F., Rozand C., Theretz A., Gervasi G., Tabet J.-C., Ezan E., Junot C., Muller B.H., Becher F.	Scopus/Web of Science/PubMed
1022	Listeria monocytogenes in vacuum-packed smoked fish products: Occurrence, routes of contamination, and potential intervention measures	2014	10.1111/1541-4337.12052	Article	English	28	Tocmo R., Krizman K., Khoo W.J., Phua L.K., Kim M., Yuk H.-G.	Scopus/Web of Science/PubMed
1023	Bacteriophages: Biosensing tools for multi-drug resistant pathogens	2014	10.1039/c3an01989f	Article	English	42	Tawil N., Sacher E., Mandeville R., Meunier M.	Scopus/Web of Science
1024	Antibacterial bioagents based on principles of bacteriophage biology: An overview	2014	10.1093/cid/cit771	Review	English	46	Knoll B.M., Mylonakis E.	Scopus
1025	Editorial Commentary: Phage therapy: Quo Vadis?	2014	10.1093/cid/cit776	Note	English	7	Brüssow H.	Scopus
1026	Phagomagnetic immunoassay for the rapid detection of Salmonella	2014	10.1007/s00253-013-5434-4	Article	English	33	Laube T., Cortés P., Llagostera M., Alegret S., Pividori M.I.	Scopus/Web of Science/PubMed
1027	Chemical and genetic characterization of bacteriocins: Antimicrobial peptides for food safety	2014	10.1002/jsfa.6293	Review	English	68	Snyder A.B., Worobo R.W.	Scopus/Web of Science/PubMed
1028	Food Technologies: Biopreservation	2014	10.1016/b978-0-12-378612-8.00272-9	Book Chapter	English	1	Lücke F.-K.	Scopus
1029	Microbial metabolites as biological control agents in food safety	2014	10.1007/978-1-4939-1378-7_9	Book Chapter	English	2	Erginkaya Z., Ünal E., Kalkan S.	Scopus
1030	Decontamination of Processed Meat	2014	10.1016/b978-0-12-384731-7.00246-4	Book Chapter	English	0	Hardin M.D.	Scopus
1031	Possible Use of Bacteriophages Active against Bacillus anthracis and Other B. cereus Group Members in the Face of a Bioterrorism Threat	2014	10.1155/2014/735413	Review	English	11	Jończyk-Matysiak E., Kłak M., Weber-Dąbrowska B., Borysowski J., Górski A.	Scopus
1032	Overview and historical perspectives	2014	10.1128/microbiolspec. ehec-0028-2014	Article	English	39	Kaper J.B., O'Brien A.D.	Scopus
1033	Horizontal transmission of salmonella enteritidis in experimentally infected laying hens housed in conventional or enriched cages	2014	10.3382/ps.2014-04237	Article	English	20	Gast R.K., Guraya R., Jones D.R., Anderson K.E.	Scopus/Web of Science/PubMed
1034	The Lactococcus lactis plasmidome: Much learnt, yet still lots to discover	2014	10.1111/1574-6976.12074	Article	English	36	Ainsworth S., Stockdale S., Bottacini F., Mahony J., van Sinderen D.	Scopus
1035	Bacteriocinogenic Lactococcus lactis subsp. Lactis DF04MI isolated from goat milk: Characterization of the bacteriocin	2014	10.1590/s1517-83822014000400052	Article	English	21	Furtado D.N., Todorov S.D., Landgraf M., Destro M.T., Franco B.D.G.M.	Scopus/Web of Science
1036	Differential host-finding abilities by a weed biocontrol insect create within-patch spatial refuges for nontarget plants	2014	10.1603/en14041	Article	English	8	Catton H.A., Lalonde R.G., De Clerck-Floate R.A.	Scopus
1037	Geographic divergence of bovine and human Shiga toxin–producing Escherichia coli O157:H7 genotypes, New Zealand	2014	10.3201/eid2012.140281	Article	English	14	Jaros P., Cookson A.L., Campbell D.M., Duncan G.E., Prattley D., Carter P., Besser T.E., Shringi S., Hathaway S., Marshall J.C., French N.P.	Scopus/Web of Science
1038	Pulsed excitation system to measure the resonant frequency of magnetoelastic biosensors	2014	10.1117/12.2049888	Conference Paper	English	2	Xie H., Chai Y., Horikawa S., Wikle H.C., Chin B.A.	Scopus
1039	Effects of food surface topography on phage-based magnetoelastic biosensor detection	2014	10.1117/12.2049852	Conference Paper	English	1	Horikawa S., Chai Y., Zhao R., Wikle H.C., Chin B.A.	Scopus
1040	Self-propelled, phage-based magnetoelastic biosentinels for detection of pathogens in liquid	2014	10.1117/12.2050533	Conference Paper	English	2	Horikawa S., Zhao R., Chai Y., Wikle H.C., Chin B.A.	Scopus
1041	Detection of bacteria with bioluminescent reporter bacteriophage	2014	10.1007/978-3-662-43385-0_5	Article	English	8	Klumpp J., Loessner M.J.	Scopus/Web of Science/PubMed
1042	Application of Lactobacillus johnsonii expressing phage endolysin for control of Clostridium perfringens	2014	10.1111/lam.12298	Article	English	21	Gervasi T., Lo Curto R., Minniti E., Narbad A., Mayer M.J.	Scopus/Web of Science/PubMed
1043	Fermented whey as poultry feed additive to prevent fungal contamination	2014	10.1002/jsfa.6669	Article	English	8	Londero A., León Peláez M.A., Diosma G., De Antoni G.L., Abraham A.G., Garrote G.L.	Scopus
1044	Microbes versus microbes: Control of pathogens in the food chain	2014	10.1002/jsfa.6735	Review	English	30	Jordan K., Dalmasso M., Zentek J., Mader A., Bruggeman G., Wallace J., De Medici D., Fiore A., Prukner-Radovcic E., Lukac M., Axelsson L., Holck A., Ingmer H., Malakauskas M.	Scopus/Web of Science/PubMed
1045	Gene markers of generic Escherichia coli associated with colonization and persistence of Escherichia coli O157 in cattle	2014	10.1016/j.prevetmed.2014.07.009	Article	English	0	Gomez S.A., Kulow M., Anklam K.S., Park D., Kaspar C.W., Ivanek R., Döpfer D.	Scopus
1046	Characterization and complete genome sequence of a novel N4-like bacteriophage, pSb-1 infecting Shigella boydii	2014	10.1016/j.resmic.2014.09.006	Article	English	21	Jun J.W., Yun S.K., Kim H.J., Chai J.Y., Park S.C.	Scopus/Web of Science/PubMed
1047	Bacteriocinogenic Lactococcus lactis subsp. lactis DF04Mi isolated from goat milk: Evaluation of the probiotic potential	2014	10.1590/s1517-83822014000300038	Article	English	14	Furtado D.N., Todorov S.D., Landgraf M., Destro M.T., Franco B.D.G.M.	Scopus/Web of Science
1048	Assessment of synergistic combination potential of probiotic and bacteriophage against antibiotic-resistant Staphylococcus aureus exposed to simulated intestinal conditions.	2014	10.1007/s00203-014-1013-z	Article	English	8	Woo J., Ahn J.	Scopus/Web of Science/PubMed
1049	Adventitious agents in viral vaccines: Lessons learned from 4 case studies	2014	10.1016/j.biologicals.2014.07.003	Review	English	32	Petricciani J., Sheets R., Griffiths E., Knezevic I.	Scopus
1050	Lytic bacteriophages in veterinary medicine: A therapeutic option against bacterial pathogens?	2014	10.4067/s0301-732x2014000200002	Review	English	13	Borie C., Robeson J., Galarce N.	Scopus/Web of Science
1051	Food and feed enzymes	2014	10.1007/10_2013_235	Article	English	16	Fraatz M.A., Rühl M., Zorn H.	Scopus/Web of Science/PubMed
1052	The Paradox of Mixed-Species Biofilms in the Context of Food Safety	2014	10.1111/1541-4337.12087	Article	English	40	Jahid I.K., Ha S.-D.	Scopus
1053	Bacteria, phages and pigs: The effects of in-feed antibiotics on the microbiome at different gut locations	2014	10.1038/ismej.2014.12	Article	English	205	Looft T., Allen H.K., Cantarel B.L., Levine U.Y., Bayles D.O., Alt D.P., Henrissat B., Stanton T.B.	Scopus/Web of Science/PubMed
1054	Antibiotic alternatives: The substitution of antibiotics in animal husbandry?	2014	10.3389/fmicb.2014.00217	Article	English	279	Cheng G., Hao H., Xie S., Wang X., Dai M., Huang L., Yuan Z.	Scopus/Web of Science
1055	Challenges and future prospects of antibiotic therapy: From peptides to phages utilization	2014	10.3389/fphar.2014.00105	Review	English	70	Mandal S.M., Roy A., Ghosh A.K., Hazra T.K., Basak A., Franco O.L.	Scopus
1056	Nano/micro and spectroscopic approaches to food pathogen detection	2014	10.1146/annurev-anchem-071213-020249	Review	English	29	Cho I.-H., Radadia A.D., Farrokhzad K., Ximenes E., Bae E., Singh A.K., Oliver H., Ladisch M., Bhunia A., Applegate B., Mauer L., Bashir R., Irudayaraj J.	Scopus
1057	Exploiting gut bacteriophages for human health	2014	10.1016/j.tim.2014.02.010	Review	English	101	Dalmasso M., Hill C., Ross R.P.	Scopus
1058	Natural solution to antibiotic resistance: Bacteriophages 'The Living Drugs'	2014	10.1007/s11274-014-1655-7	Review	English	71	Jassim S.A.A., Limoges R.G.	Scopus/Web of Science
1059	Identification and genetic characterization of Clostridium botulinum serotype A strains from commercially pasteurized carrot juice	2014	10.1016/j.fm.2014.05.009	Article	English	5	Marshall K.M., Nowaczyk L., Raphael B.H., Skinner G.E., Rukma Reddy N.	Scopus/Web of Science
1060	Biofilm formation and persistence on abiotic surfaces in the context of food and medical environments	2014	10.1007/s00203-014-0983-1	Review	English	110	Abdallah M., Benoliel C., Drider D., Dhulster P., Chihib N.-E.	Scopus
1061	Potential of Immobilization Technology in Bacteriocin Production and Antimicrobial Packaging	2014	10.1080/87559129.2014.924138	Article	English	4	Bali V., Panesar P.S., Bera M.B.	Scopus/Web of Science
1062	Control of Listeria monocytogenes growth in soft cheeses by bacteriophage P100	2014	10.1590/s1517-83822014000100003	Article	English	35	Silva E.N.G., Figueiredo A.C.L., Miranda F.A., Almeida R.C.C.	Scopus/Web of Science/PubMed
1063	Microbiological quality of fresh produce from open air markets and supermarkets in the Philippines	2014	10.1155/2014/219534	Article	English	28	Vital P.G., Dimasuay K.G.B., Widmer K.W., Rivera W.L.	Scopus/Web of Science
1064	Biopreservation of fresh-cut melon using the strain Pseudomonas graminis CPA-7	2014	10.1016/j.postharvbio.2014.05.010	Article	English	32	Abadias M., Altisent R., Usall J., Torres R., Oliveira M., Viñas I.	Scopus/Web of Science
1065	Evidence based antibacterial potentials of medicinal plants and herbs countering bacterial pathogens especially in the era of emerging drug resistance: An integrated update	2014	10.3923/ijp.2014.1.43	Article	English	40	Dhama K., Tiwari R., Chakraborty S., Saminathan M., Kumar A., Karthik K., Wani M.Y., Amarpal, Singh S.V., Rahal A.	Scopus
1066	Biofilm Formation in Food Processing Environments is Still Poorly Understood and Controlled	2014	10.1007/s12393-014-9077-8	Review	English	92	Cappitelli F., Polo A., Villa F.	Scopus/Web of Science
1067	U.S. regulatory framework for genetic biocontrol of invasive fish	2014	10.1007/s10530-012-0327-5	Article	English	9	Otts S.S.	Scopus/Web of Science
1068	Exploring bacterial epigenomics in the next-generation sequencing era: A new approach for an emerging frontier	2014	10.1016/j.tim.2014.03.005	Review	English	16	Chen P., Jeannotte R., Weimer B.C.	Scopus/Web of Science
1069	Numbers of coliforms, Escherichia coli, F-RNA phage, rotavirus, bovine enteric calicivirus and presence of non-O157 STEC on commercial vacuum packaged beef	2014	10.1016/j.fm.2014.04.001	Article	English	8	Jones T.H., Nattress F.M., Dilts B., Olsen D., Muehlhauser V.	Scopus
1070	Phages of Listeria offer novel tools for diagnostics and biocontrol	2014	10.3389/fmicb.2014.00159	Article	English	32	Hagens S., Loessner M.J.	Scopus/Web of Science/PubMed
1071	Reducing the incidence of cereal head infection and mycotoxins in small grain cereal species	2014	10.1016/j.jcs.2013.10.005	Review	English	44	Terzi V., Tumino G., Stanca A.M., Morcia C.	Scopus/Web of Science
1072	Nonchemical pest control in China rice: A review	2014	10.1007/s13593-013-0199-9	Review	English	24	Huang S., Wang L., Liu L., Fu Q., Zhu D.	Scopus
1073	Attachment and biofilm formation by foodborne bacteria in meat processing environments: Causes, implications, role of bacterial interactions and control by alternative novel methods	2014	10.1016/j.meatsci.2013.05.023	Article	English	199	Giaouris E., Heir E., Hébraud M., Chorianopoulos N., Langsrud S., Møretrø T., Habimana O., Desvaux M., Renier S., Nychas G.-J.	Scopus
1074	Survival of Shiga toxin-producing Escherichia coli and Stx bacteriophages in moisture enhanced beef	2014	10.1016/j.meatsci.2013.09.022	Article	English	6	Langsrud S., Heir E., Rode T.M.	Scopus/Web of Science/PubMed
1075	Listeria monocytogenes: Survival and adaptation in the gastrointestinal tract	2014	10.3389/fcimb.2014.00009	Short Survey	English	92	Gahan C.G.M., Hill C.	Scopus/Web of Science
1076	Non-aflatoxigenic Aspergillus flavus to prevent aflatoxin contamination in crops: Advantages and limitations	2014	10.3389/fmicb.2014.00050	Review	English	77	Ehrlich K.C.	Scopus/Web of Science/PubMed
1077	The agricultural antibiotic carbadox induces phage-mediated gene transfer in Salmonella	2014	10.3389/fmicb.2014.00052	Article	English	33	Bearson B.L., Allen H.K., Brunelle B.W., Lee I.S., Casjens S.R., Stanton T.B.	Scopus/Web of Science
1078	Meat science and muscle biology symposium: Development of Bacteriophage treatments to reduce Escherichia coli o157:H7 contamination of beef products and produce	2014	10.2527/jas.2013-7272	Article	English	27	Hong Y., Pan Y., Ebner P.D.	Scopus/Web of Science
1079	Meat science and muscle biology symposium: Ecological and dietary impactors of foodborne pathogens and methods to reduce fecal shedding in cattle	2014	10.2527/jas.2013-7308	Article	English	15	Callaway T.R., Edrington T.S., Nisbet D.J.	Scopus/Web of Science
1080	Isolation and characterization of Salmonella enterica in day-old ducklings in Egypt	2014	10.1179/2047773213y.0000000118	Article	English	25	Osman K.M., Marouf S.H., Zolnikov T.R., Alatfeehy N.	Scopus
1081	Update on new medicinal applications of gentamicin: Evidence-based review	2014	10.1016/j.jfma.2013.10.002	Review	English	35	Chen C., Chen Y., Wu P., Chen B.	Scopus/Web of Science
1082	Molecular typing of monophasic salmonella 4,[5]: I: Strains isolated in belgium (2008-2011)	2014	10.1016/j.vetmic.2013.11.040	Article	English	10	Boland C., Bertrand S., Mattheus W., Dierick K., Wattiau P.	Scopus
1083	Specific discrimination of three pathogenic salmonella enterica subsp. enterica serotypes by carB-based oligonucleotide microarray	2014	10.1128/aem.02978-13	Article	English	25	Shin H.H., Hwang B.H., Seo J.H., Cha H.J.	Scopus
1084	Recent developments in the use of viability dyes and quantitative PCR in the food microbiology field	2014	10.1111/jam.12365	Review	English	100	Elizaquível P., Aznar R., Sánchez G.	Scopus
1085	Emerging infectious colitis	2014	10.1097/mog.0000000000000030	Review	English	16	Aboutaleb N., Kuijper E.J., Van Dissel J.T.	Scopus
1086	Bacteriophage therapy for safeguarding animal and human health: A review	2014	10.3923/pjbs.2014.301.315	Article	English	34	Tiwari R., Dhama K., Chakraborty S., Kumar A., Rahal A., Kapoor S.	Scopus/PubMed
1087	Wonder world of phages: Potential biocontrol agents safeguarding biosphere and health of animals and humans- current scenario and perspectives	2014	10.3923/pjbs.2014.316.328	Article	English	27	Tiwari R., Chakraborty S., Dhama K., Wani M.Y., Kumar A., Kapoor S.	Scopus/PubMed
1088	Development of a M13 bacteriophage-based SPR detection using Salmonella as a case study	2014	10.1016/j.snb.2013.08.068	Article	English	37	Karoonuthaisiri N., Charlermroj R., Morton M.J., Oplatowska-Stachowiak M., Grant I.R., Elliott C.T.	Scopus/Web of Science
1089	Implications of Bt Traits on mycotoxin contamination in maize: Overview and recent experimental results in southern United States	2013	10.1021/jf400754g	Conference Paper	English	36	Abbas H.K., Zablotowicz R.M., Weaver M.A., Shier W.T., Bruns H.A., Bellaloui N., Accinelli C., Abel C.A.	Scopus
1090	Antibacterial Photosensitization-Based Treatment for Food Safety	2013	10.1007/s12393-013-9070-7	Review	English	77	Luksiene Z., Brovko L.	Scopus
1091	Seafood biopreservation by lactic acid bacteria - A review	2013	10.1016/j.lwt.2013.05.039	Review	English	124	Ghanbari M., Jami M., Domig K.J., Kneifel W.	Scopus/Web of Science
1092	Lactobacillus salivarius: Bacteriocin and probiotic activity	2013	10.1016/j.fm.2013.05.010	Review	English	128	Messaoudi S., Manai M., Kergourlay G., Prévost H., Connil N., Chobert J.-M., Dousset X.	Scopus/Web of Science/PubMed
1093	Evaluation of Zataria multiflora Boiss. essential oil activity against Escherichia coli O157: H7, Salmonella enterica and Listeria monocytogenes by propidium monoazide quantitative PCR in vegetables	2013	10.1016/j.foodcont.2013.06.036	Article	English	21	Elizaquível P., Azizkhani M., Sánchez G., Aznar R.	Scopus/Web of Science
1094	Escherichia coli in Europe: An overview	2013	10.3390/ijerph10126235	Review	English	150	Allocati N., Masulli M., Alexeyev M.F., Di Ilio C.	Scopus
1095	Evidence of microevolution of Salmonella Typhimurium during a series of egg-associated outbreaks linked to a single chicken farm	2013	10.1186/1471-2164-14-800	Article	English	47	Hawkey J., Edwards D.J., Dimovski K., Hiley L., Billman-Jacobe H., Hogg G., Holt K.E.	Scopus/Web of Science
1096	Predictive markers of safety and immunogenicity of adjuvanted vaccines	2013	10.1016/j.biologicals.2013.08.006	Conference Paper	English	33	Mastelic B., Garçon N., Del Giudice G., Golding H., Gruber M., Neels P., Fritzell B.	Scopus
1097	Expression of a Clostridium perfringens genome-encoded putative N-acetylmuramoyl-l-alanine amidase as a potential antimicrobial to control the bacterium	2013	10.1007/s00203-013-0916-4	Article	English	8	Tillman G.E., Simmons M., Garrish J.K., Seal B.S.	Scopus/Web of Science
1098	Bacteriophage virion-associated peptidoglycan hydrolases: Potential new enzybiotics	2013	10.3109/1040841x.2012.723675	Review	English	85	Rodríguez-Rubio L., Martínez B., Donovan D.M., Rodríguez A., García P.	Scopus/Web of Science/PubMed
1099	Efficacy of bacteriophage LISTEX™P100 combined with chemical antimicrobials in reducing Listeria monocytogenes in cooked turkey and roast beef	2013	10.1016/j.ijfoodmicro.2013.08.018	Article	English	80	Chibeu A., Agius L., Gao A., Sabour P.M., Kropinski A.M., Balamurugan S.	Scopus/Web of Science
1100	Emergence of a multidrug-resistant (ASSuTTm) strain of salmonella enterica serovar typhimurium DT120 in England in 2011 and the use of multiple-locus variable-number tandem-repeat analysis in supporting outbreak investigations	2013	10.1089/fpd.2013.1513	Article	English	14	Paranthaman K., Haroon S., Latif S., Vinnyey N., De Souza V., Welfare W., Tahir M., Cooke E., Stone K., Lane C., Peters T., Puleston R.	Scopus
1101	Use of phages to control campylobacter spp.	2013	10.1016/j.mimet.2013.06.024	Article	English	39	Janež N., Loc-Carrillo C.	Scopus
1102	Using lytic bacteriophages to eliminate or significantly reduce contamination of food by foodborne bacterial pathogens	2013	10.1002/jsfa.6222	Short Survey	English	80	Sulakvelidze A.	Scopus/Web of Science/PubMed
1103	Prevalence, serotypes and resistance patterns of Salmonella in Danish pig production	2013	10.1016/j.rvsc.2013.04.001	Article	English	32	Arguello H., Sørensen G., Carvajal A., Baggesen D.L., Rubio P., Pedersen K.	Scopus
1104	Use of a bacteriophage to inactivate Escherichia coli O157: H7 on beef	2013	10.1016/j.fm.2013.03.006	Article	English	62	Hudson J.A., Billington C., Cornelius A.J., Wilson T., On S.L.W., Premaratne A., King N.J.	Scopus/Web of Science
1105	A prospective case-control and molecular epidemiological study of human cases of Shiga toxin-producing Escherichia coli in New Zealand	2013	10.1186/1471-2334-13-450	Article	English	34	Jaros P., Cookson A.L., Campbell D.M., Besser T.E., Shringi S., Mackereth G.F., Lim E., Lopez L., Dufour M., Marshall J.C., Baker M.G., Hathaway S., Prattley D.J., French N.P.	Scopus/Web of Science
1106	Phage Display-Derived Binders Able to Distinguish Listeria monocytogenes from Other Listeria Species	2013	10.1371/journal.pone.0074312	Article	English	8	Morton J., Karoonuthaisiri N., Charlermroj R., Stewart L.D., Elliott C.T., Grant I.R.	Scopus/Web of Science/PubMed
1107	Shiga toxin-producing escherichia coli O104: H4. An emerging pathogen with enhanced virulence	2013	10.1016/j.idc.2013.05.002	Review	English	18	Jandhyala D.M., Vanguri V., Boll E.J., Lai Y., McCormick B.A., Leong J.M.	Scopus
1108	Potential of Pulsed Light to Inactivate Bacteriophage MS2 in Simple Liquid Medium and on Complex Foodstuffs	2013	10.1007/s12560-013-9110-8	Article	English	10	Belliot G., Loutreul J., Estienney M., Cazeaux C., Nicorescu I., Aho S., Gervais P., Orange N., Pothier P., Morin T.	Scopus
1109	The complex microbiota of raw milk	2013	10.1111/1574-6976.12030	Review	English	359	Quigley L., O'Sullivan O., Stanton C., Beresford T.P., Ross R.P., Fitzgerald G.F., Cotter P.D.	Scopus
1110	Factors determining use of biological disease control measures by the avocado industry in South Africa	2013	10.1016/j.cropro.2013.03.011	Article	English	10	van Eeden M., Korsten L.	Scopus/Web of Science
1111	A multiplex real-time PCR assay for the identification and differentiation of Salmonella enterica serovar Typhimurium and monophasic serovar 4,[5],12: I:-	2013	10.1016/j.ijfoodmicro.2013.05.031	Article	English	24	Prendergast D.M., Hand D., Ni Ghallchóir E., McCabe E., Fanning S., Griffin M., Egan J., Gutierrez M.	Scopus/Web of Science/PubMed
1112	Additive approach for inactivation of Escherichia coli O157:H7, Salmonella, and Shigella spp. on contaminated fresh fruits and vegetables using bacteriophage cocktail and produce wash	2013	10.4315/0362-028x.jfp-12-517	Article	English	38	Magnone J.P., Marek P.J., Sulakvelidze A., Senecal A.G.	Scopus/Web of Science/PubMed
1113	Diversity of Streptococcus thermophilus in bacteriocin production; inhibitory spectrum and occurrence of thermophilin genes	2013	10.1016/j.fm.2013.02.006	Article	English	21	Rossi F., Marzotto M., Cremonese S., Rizzotti L., Torriani S.	Scopus
1114	Bacteriophage Receptor Binding Protein Based Assays for the Simultaneous Detection of Campylobacter jejuni and Campylobacter coli	2013	10.1371/journal.pone.0069770	Article	English	33	Javed M.A., Poshtiban S., Arutyunov D., Evoy S., Szymanski C.M.	Scopus/Web of Science
1115	Genomic characterization provides new insight into Salmonella phage diversity	2013	10.1186/1471-2164-14-481	Article	English	52	Moreno Switt A.I., Orsi R.H., den Bakker H.C., Vongkamjan K., Altier C., Wiedmann M.	Scopus/Web of Science
1116	Novel biotechnological applications of bacteriocins: A review	2013	10.1016/j.foodcont.2012.11.025	Review	English	226	Balciunas E.M., Castillo Martinez F.A., Todorov S.D., Franco B.D.G.D.M., Converti A., Oliveira R.P.D.S.	Scopus/Web of Science
1117	Effect of temperature and sunlight on the stability of human adenoviruses and MS2 as fecal contaminants on fresh produce surfaces	2013	10.1016/j.ijfoodmicro.2013.04.007	Article	English	20	Carratalà A., Rodriguez-Manzano J., Hundesa A., Rusiñol M., Fresno S., Cook N., Girones R.	Scopus
1118	Cell-mediated killing of Listeria monocytogenes by leucocin C producing Escherichia coli	2013	10.1016/j.micres.2012.11.011	Article	English	3	Liu S., Takala T.M., Wan X., Reunanen J., Saris P.E.J.	Scopus/Web of Science
1119	Monitoring of biofilm production by pseudomonas aeruginosa strains under different conditions of UVC irradiation and phage infection	2013	10.1007/s13213-012-0487-7	Article	English	5	Said M.B., Daly I., Nasr H., Hassen A.	Scopus/Web of Science
1120	Use of bacteriophages to reduce Salmonella in chicken skin in comparison with chemical agents	2013	10.1016/j.foodres.2013.02.032	Article	English	78	Hungaro H.M., Mendonça R.C.S., Gouvêa D.M., Vanetti M.C.D., Pinto C.L.D.O.	Scopus/Web of Science
1121	Control of foodborne pathogens on fresh-cut fruit by a novel strain of Pseudomonas graminis	2013	10.1016/j.fm.2013.01.013	Article	English	29	Alegre I., Viñas I., Usall J., Teixidó N., Figge M.J., Abadias M.	Scopus/Web of Science
1122	Review of biosensors for foodborne pathogens and toxins	2013	10.1016/j.snb.2013.03.137	Review	English	138	Sharma H., Mutharasan R.	Scopus
1123	Salmonella source attribution based on microbial subtyping	2013	10.1016/j.ijfoodmicro.2013.03.005	Review	English	55	Barco L., Barrucci F., Olsen J.E., Ricci A.	Scopus/Web of Science/PubMed
1124	Incorporation of T4 bacteriophage in electrospun fibres	2013	10.1111/jam.12158	Article	English	37	Korehei R., Kadla J.	Scopus
1125	Salmonella enterica serovar Enteritidis phage type 4 outbreak associated with eggs in a large prison, London 2009: An investigation using cohort and case/non-case study methodology	2013	10.1017/s0950268812001458	Article	English	6	Davies A.R., Ruggles R., Young Y., Clark H., Reddell P., Verlander N.Q., Arnold A., Maguire H.	Scopus
1126	Food-borne pathogens of animal origin-diagnosis, prevention, control and their zoonotic significance: A review	2013	10.3923/pjbs.2013.1076.1085	Article	English	72	Dhama K., Rajagunalan S., Chakraborty S., Verma A.K., Kumar A., Tiwari R., Kapoor S.	Scopus
1127	Recent patents on bacteriocins: Food and biomedical applications	2013	10.2174/1872215611307010010	Review	English	33	Benmechernene Z., Fernandez-No I., Kihal M., Böhme K., Calo-Mata P., Barros-Velazquez J.	Scopus
1128	Potential eco-friendly soil microorganisms: Road towards green and sustainable agriculture	2013	10.1007/978-94-007-5931-2_10	Book Chapter	English	1	Kaur S., Dhillon G.S., Brar S.K., Chauhan V.B., Chand R., Verma M.	Scopus
1129	Bacteriocins: Natural weapons for control of food pathogens	2013	10.1007/978-94-007-5931-2_19	Book Chapter	English	4	Omar N.B., Abriouel H., Fliss I., Ferandez-Fuentes M.A., Galvez A., Drider D.	Scopus
1130	The physiologic state of Escherichia coli O157:H7 does not affect its detection in two commercial real-time PCR-based tests	2013	10.1016/j.fm.2012.09.018	Article	English	2	Wang R., Schmidt J.W., Arthur T.M., Bosilevac J.M.	Scopus
1131	Antagonistic effect of Pseudomonas graminis CPA-7 against foodborne pathogens in fresh-cut apples under simulated commercial conditions	2013	10.1016/j.fm.2012.09.007	Article	English	41	Alegre I., Viñas I., Usall J., Anguera M., Altisent R., Abadias M.	Scopus/Web of Science
1132	Bacteriophage tail-spike protein derivitized microresonator arrays for specific detection of pathogenic bacteria	2013	10.1016/j.snb.2012.12.082	Article	English	14	Poshtiban S., Singh A., Fitzpatrick G., Evoy S.	Scopus/Web of Science
1133	Recent advances in bacteriophage based biosensors for food-borne pathogen detection	2013	10.3390/s130201763	Review	English	215	Singh A., Poshtiban S., Evoy S.	Scopus/Web of Science/PubMed
1134	Harnessing the value of beneficial micro-organisms: Role of regulatory landscapes - Mini Review	2013	10.1079/pavsnnr20138013	Review	English	0	Sundh I., Wilcks A., Goettel M.S.	Scopus
1135	The host-range, genomics and proteomics of Escherichia coli O157:H7 bacteriophage rV5	2013	10.1186/1743-422x-10-76	Article	English	42	Kropinski A.M., Waddell T., Meng J., Franklin K., Ackermann H.-W., Ahmed R., Mazzocco A., Yates J., Lingohr E.J., Johnson R.P.	Scopus/Web of Science/PubMed
1136	Microbiological food safety issues in Brazil: Bacterial pathogens	2013	10.1089/fpd.2012.1222	Review	English	25	Gomes B.C., De Melo Franco B.D.G., De Martinis E.C.P.	Scopus
1137	Pathogens of interest to the pork industry: A review of research on interventions to assure food safety	2013	10.1111/1541-4337.12001	Article	English	66	Baer A.A., Miller M.J., Dilger A.C.	Scopus
1138	The "decline and Fall" of nontyphoidal salmonella in the United Kingdom	2013	10.1093/cid/cis967	Article	English	85	Griffin P.M., O'Brien S.J.	Scopus/Web of Science/PubMed
1139	Salmonella prevalence and characterization in a free-range pig processing plant: Tracking in trucks, lairage, slaughter line and quartering	2013	10.1016/j.ijfoodmicro.2012.12.026	Article	English	33	Hernández M., Gómez-Laguna J., Luque I., Herrera-León S., Maldonado A., Reguillo L., Astorga R.J.	Scopus/Web of Science/PubMed
1140	Antimicrobial activity of lavandin essential oil formulations against three pathogenic food-borne bacteria	2013	10.1016/j.indcrop.2012.05.020	Article	English	45	Varona S., Rodríguez Rojo S., Martín Á., Cocero M.J., Serra A.T., Crespo T., Duarte C.M.M.	Scopus
1141	A phage-displayed chicken single-chain antibody fused to alkaline phosphatase detects Fusarium pathogens and their presence in cereal grains	2013	10.1016/j.aca.2012.12.022	Article	English	20	Hu Z.-Q., Li H.-P., Zhang J.-B., Huang T., Liu J.-L., Xue S., Wu A.-B., Liao Y.-C.	Scopus/Web of Science/PubMed
1142	A long-lasting outbreak of Salmonella Typhimurium U323 associated with several pork products, Denmark, 2010	2013	10.1017/s0950268812000702	Article	English	17	Kuhn K.G., Sorensen G., Torpdahl M., Kjeldsen M.K., Jensen T., Gubbels S., Bjerager G.O., Wingstrand A., Porsbo L.J., Ethelberg S.	Scopus
1143	Exchange of Natural Enemies for Biological Control: Is it a Rocky Road?-The Road in the Euro-Mediterranean Region and the South American Common Market	2013	10.1007/s13744-012-0103-3	Review	English	3	Coutinot D., Briano J., Parra J.R.P., de Sá L.A.N., Cônsoli F.L.	Scopus/Web of Science/PubMed
1144	Enhancement of chicken macrophage cytokine response to Salmonella Typhimurium when combined with bacteriophage P22	2013	10.1111/1574-6968.12064	Article	English	6	Park S.H., Biswas D., Lingbeck J., Koo O.K., Ricke S.C.	Scopus/Web of Science
1145	Evaluation of VIDAS® UP Salmonella (SPT) assay for the detection of Salmonella in a variety of foods and environmental samples: Collaborative study	2013	10.5740/jaoacint.cs2013_01	Article	English	1	Bird P., Fisher K., Boyle M., Huffman T., Juenger M., Joseph Benzinger Jr. M., Bedinghaus P., Flannery J., Crowley E., Agin J., Goins D., Johnson R.L.	Scopus/Web of Science/PubMed
1146	Complete genome of Salmonella enterica serovar Typhimurium myophage Maynard	2013	10.1128/genomea.00866-13	Article	English	5	Tatsch C.O., Wood T.L., Chamakura K.R., Kuty Everett G.F.	Scopus
1147	Bacteria in food and beverage production	2013	10.1007/978-3-642-31331-8_27	Book Chapter	English	11	Doyle M.P., Steenson L.R., Meng J.	Scopus
1148	Tracing the sources of outbreaks of food- and waterborne viral disease and outbreak investigation using molecular methods	2013	10.1533/9780857098870.2.139	Book Chapter	English	2	Taylor M.B.	Scopus
1149	New research on bacteriophages and food safety	2013	10.1533/9780857098740.4.321	Book Chapter	English	5	Klumpp J., Loessner M.J.	Scopus
1150	Biocontrol of Listeria Monocytogenes on fresh produce	2013	10.1533/9781782420279.3.187	Book Chapter	English	0	Jordan K., Casey A., Hoehl A., Bruggeman G.	Scopus
1151	Advances in separation and concentration of microorganisms from food samples	2013	10.1533/9780857098740.3.173	Book Chapter	English	10	Suh S.H., Jaykus L.-A., Brehm-Stecher B.	Scopus
1152	In vitro assessment of the susceptibility of planktonic and attached cells of foodborne pathogens to bacteriophage P22-Mediated salmonella lysates	2013	10.4315/0362-028x.jfp-13-183	Article	English	8	Ahn J., Kim S., Jung L.-S., Biswas D.	Scopus/Web of Science/PubMed
1153	Shiga toxin 2-Encoding bacteriophages in human fecal samples from healthy Individuals	2013	10.1128/aem.01158-13	Article	English	38	Martinez-Castillo A., Quirós P., Navarro F., Miró E., Muniesa M.	Scopus
1154	Antimicrobial resistance in the food chain: A review	2013	10.3390/ijerph10072643	Review	English	269	Verraes C., Van Boxstael S., Van Meervenne E., Van Coillie E., Butaye P., Catry B., de Schaetzen M.-A., Van Huffel X., Imberechts H., Dierick K., Daube G., Saegerman C., De Block J., Dewulf J., Herman L.	Scopus
1155	Production and evaluation of the utility of novel phage display-derived peptide ligands to Salmonella spp. for magnetic separation	2013	10.1111/jam.12207	Article	English	19	Morton J., Karoonuthaisiri N., Stewart L.D., Oplatowska M., Elliott C.T., Grant I.R.	Scopus/Web of Science/PubMed
1156	Evaluation of phage-based magnetoelastic biosensors for direct detection of Salmonella Typhimurium on spinach leaves	2013	10.1016/j.snb.2012.10.084	Article	English	51	Park M.-K., Park J.W., Wikle III H.C., Chin B.A.	Scopus/Web of Science
1157	Polymicrobial Multi-functional Approach for Enhancement of Crop Productivity	2013	10.1016/b978-0-12-407679-2.00003-x	Book Chapter	English	50	Reddy C.A., Saravanan R.S.	Scopus/Web of Science
1158	Phage renaissance: New hope against antibiotic resistance	2013	10.1289/ehp.121-a48	Note	English	19	Potera C.	Scopus
1159	Characterization of bacteriophages virulent for Clostridium perfringens and identification of phage lytic enzymes as alternatives to antibiotics for potential control of the bacterium	2013	10.3382/ps.2012-02708	Article	English	26	Seal B.S.	Scopus/Web of Science
1160	Keynote Symposium: "Tomorrow's Poultry: Sustainability and Safety" introduction and welcome	2013	10.3382/ps.2012.02725	Article	English	2	Cherian G.	Scopus
1161	Patented non-antibiotic agents as animal feed additives	2012	10.2174/2212798411204020155	Review	English	9	Thormar H.	Scopus
1162	What is needed for phage therapy to become a reality in Western medicine?	2012	10.1016/j.virol.2012.09.015	Letter	English	82	Brüssow H.	Scopus
1163	Blocking agent optimization for nonspecific binding on phage based magnetoelastic biosensors	2012	10.1149/2.057210jes	Article	English	13	Shen W., Li S., Park M.-K., Zhang Z., Cheng Z., Petrenko V.A., China B.A.	Scopus/Web of Science
1164	Bacteriophages and their role in food safety	2012	10.1155/2012/863945	Review	English	140	Sillankorva S.M., Oliveira H., Azeredo J.	Scopus/PubMed
1165	Bacteriophage endolysins as a response to emerging foodborne pathogens	2012	10.1016/j.tifs.2012.06.016	Review	English	41	Oliveira H., Azeredo J., Lavigne R., Kluskens L.D.	Scopus/Web of Science
1166	Complete genome sequence of Vibrio parahaemolyticus bacteriophage vb_VpaM_MAR	2012	10.1128/jvi.02518-12	Note	English	9	Villa A.A., Kropinski A.M., Abbasifar R., Griffiths M.W.	Scopus/Web of Science/PubMed
1167	Simplified detection of food-borne pathogens: An in situ high affinity capture and staining concept	2012	10.1016/j.mimet.2012.09.015	Article	English	14	Junillon T., Vimont A., Mosticone D., Mallen B., Baril F., Rozand C., Flandrois J.-P.	Scopus/Web of Science
1168	An Enterobacteriaceae species isolated from apples controls foodborne pathogens on fresh-cut apples and peaches	2012	10.1016/j.postharvbio.2012.07.004	Article	English	15	Alegre I., Viñas I., Usall J., Anguera M., Figge M.J., Abadias M.	Scopus/Web of Science
1169	Phage-Based Detection of Foodborne Pathogens	2012	10.1002/9781444355321.ch9	Book Chapter	English	0	Minocha U., Shroyer M., Romero P., Applegate B.M.	Scopus
1170	Virus inactivation mechanisms: Impact of disinfectants on virus function and structural integrity	2012	10.1021/es3029473	Article	English	190	Wigginton K.R., Pecson B.M., Sigstam T., Bosshard F., Kohn T.	Scopus/Web of Science
1171	Comparative evaluation of a phage protein ligand assay with VIDAS and BAX methodology for detection of escherichia coli O157:H7 using a standard nonproprietary enrichment broth	2012	10.5740/jaoacint.11-531	Article	English	5	Lu J., Tang M., Liu H., Huang L., Wan Z., Zhang H., Zhao F.	Scopus/Web of Science
1172	Effects of Media on Recovery of Escherichia coli O157:H7 and Pseudomonas fluorescens from Spinach	2012	10.1111/jfs.12012	Article	English	8	Olanya O.M., Annous B.A., Niemira B.A., Ukuku D.O., Sommers C.	Scopus/Web of Science
1173	Survival and inactivation of human norovirus surrogates in blueberry juice by high-pressure homogenization	2012	10.1089/fpd.2012.1171	Article	English	13	Horm K.M., Davidson P.M., Harte F.M., D'Souza D.H.	Scopus
1174	Development and application of a method for the purification of free shigatoxigenic bacteriophage from environmental samples	2012	10.1016/j.mimet.2012.08.017	Article	English	6	Rooks D.J., Libberton B., Woodward M.J., Allison H.E., McCarthy A.J.	Scopus/Web of Science/PubMed
1175	Salt at concentrations relevant to meat processing enhances Shiga toxin 2 production in Escherichia coli O157:H7	2012	10.1016/j.ijfoodmicro.2012.09.007	Article	English	22	Harris S.M., Yue W.-F., Olsen S.A., Hu J., Means W.J., McCormick R.J., Du M., Zhu M.-J.	Scopus/Web of Science/PubMed
1176	Bacteriophage endolysins as novel antimicrobials	2012	10.2217/fmb.12.97	Review	English	343	Schmelcher M., Donovan D.M., Loessner M.J.	Scopus/Web of Science/PubMed
1177	The effect of sourdough and calcium propionate on the microbial shelf-life of salt reduced bread	2012	10.1007/s00253-012-4052-x	Article	English	42	Belz M.C.E., Mairinger R., Zannini E., Ryan L.A.M., Cashman K.D., Arendt E.K.	Scopus
1178	Large outbreak of Salmonella Enteritidis PT8 in Portsmouth, UK, associated with a restaurant	2012	10.1017/s0950268811002615	Article	English	9	Severi E., Booth L., Johnson S., Cleary P., Rimington M., Saunders D., Cockcroft P., Ihekweazu C.	Scopus
1179	Endemic bacteriophages: A cautionary tale for evaluation of bacteriophage therapy and other interventions for infection control in animals	2012	10.1186/1743-422x-9-207	Article	English	17	Kropinski A.M., Lingohr E.J., Moyles D.M., Ojha S., Mazzocco A., She Y.-M., Bach S.J., Rozema E.A., Stanford K., McAllister T.A., Johnson R.P.	Scopus/Web of Science/PubMed
1180	Biological control of mycotoxin-producing molds [Controle biológico de fungos de armazenamento produtores de micotoxinas]	2012	10.1590/s1413-70542012000500001	Review	English; Portuguese	26	de Medeiros F.H.V., Martins S.J., Zucchi T.D., de Melo I.S., Batista L.R., Machado J.C.	Scopus/Web of Science
1181	Bacteriophage therapy as a bacterial control strategy in aquaculture	2012	10.1007/s10499-012-9515-7	Review	English	76	Oliveira J., Castilho F., Cunha A., Pereira M.J.	Scopus/Web of Science
1182	Bacteriophages BCP1-1 and BCP8-2 require divalent cations for efficient control of Bacillus cereus in fermented foods	2012	10.1016/j.fm.2012.02.003	Article	English	48	Bandara N., Jo J., Ryu S., Kim K.-P.	Scopus/Web of Science
1183	Surface plasmon resonance detection of E. coli and methicillin-resistant S. aureus using bacteriophages	2012	10.1016/j.bios.2012.04.048	Article	English	137	Tawil N., Sacher E., Mandeville R., Meunier M.	Scopus/Web of Science/PubMed
1184	Entomopathogenic fungi as biological controllers: New insights into their virulence and pathogenicity	2012	10.2298/abs1201021s	Review	English	64	Shahid A.A., Rao A.Q., Bakhsh A., Husnain T.	Scopus/Web of Science
1185	Biochemical and genetic characteristics of Cronobacter sakazakii biofilm formation	2012	10.1016/j.resmic.2012.06.002	Article	English	22	Du X.-J., Wang F., Lu X., Rasco B.A., Wang S.	Scopus/Web of Science/PubMed
1186	Multilocus sequence typing scheme for the characterization of 936- like phages infecting Lactococcus lactis	2012	10.1128/aem.00931-12	Article	English	16	Moisan M., Moineau S.	Scopus
1187	Shiga toxin-producing Escherichia coli O104:H4: A new challenge for microbiology	2012	10.1128/aem.00217-12	Short Survey	English	140	Muniesa M., Hammerl J.A., Hertwig S., Appel B., Brüssow H.	Scopus
1188	Lactic Acid Bacteria Antimicrobial Compounds: Characteristics and Applications	2012	10.1007/s12393-012-9051-2	Review	English	194	Reis J.A., Paula A.T., Casarotti S.N., Penna A.L.B.	Scopus/Web of Science
1189	A comparison of Shiga-Toxin 2 bacteriophage from classical enterohemorrhagic escherichia coli serotypes and the German E. coli O104:H4 outbreak strain	2012	10.1371/journal.pone.0037362	Article	English	40	Laing C.R., Zhang Y., Gilmour M.W., Allen V., Johnson R., Thomas J.E., Gannon V.P.J.	Scopus
1190	Control of ochratoxin a production in grapes	2012	10.3390/toxins4050364	Article	English	19	Ponsone M.L., Chiotta M.L., Palazzini J.M., Combina M., Chulze S.	Scopus
1191	Effect of farm type on within-herd Salmonella prevalence, serovar distribution, and antimicrobial resistance	2012	10.4315/0362-028x.jfp-11-469	Article	English	11	Rasschaert G., Michiels J., Arijs D., Wildemauwe C., De Smet S., Heyndrickx M.	Scopus
1192	Addition of a surfactant to tryptic soy broth allows growth of a Lactic Acid Bacteria food antimicrobial, Escherichia coli O157:H7, and Salmonella enterica	2012	10.1111/j.1472-765x.2012.03218.x	Article	English	6	Cálix-Lara T.F., Duong T., Taylor T.M.	Scopus/Web of Science
1193	Biological control of postharvest diseases of fruit	2012	10.1007/s10658-011-9919-7	Article	English	157	Nunes C.A.	Scopus/Web of Science
1194	Potential Function of a Novel Protective Culture Enterococcus faecium-MC13 Isolated From the Gut of Mughil cephalus: Safety Assessment and its Custom as Biopreservative	2012	10.1080/08905436.2012.670891	Article	English	4	Paari A., Kanmani P., Satishkumar R., Yuvaraj N., Pattukumar V., Arul V.	Scopus/Web of Science
1195	Nutritional strategies to combat Salmonella in mono-gastric food animal production	2012	10.1017/s1751731111002217	Article	English	35	Berge A.C., Wierup M.	Scopus
1196	High density microarray analysis reveals new insights into genetic footprints of listeria monocytogenes strains involved in listeriosis outbreaks	2012	10.1371/journal.pone.0032896	Article	English	25	Laksanalamai P., Jackson S.A., Mammel M.K., Datta A.R.	Scopus/Web of Science
1197	Characterization of LysB4, an endolysin from the Bacillus cereus-infecting bacteriophage B4	2012	10.1186/1471-2180-12-33	Article	English	65	Son B., Yun J., Lim J.-A., Shin H., Heu S., Ryu S.	Scopus/Web of Science
1198	High hydrostatic pressure and biopreservation of dry-cured ham to meet the Food Safety Objectives for Listeria monocytogenes	2012	10.1016/j.ijfoodmicro.2011.02.027	Article	English	87	Hereu A., Bover-Cid S., Garriga M., Aymerich T.	Scopus/Web of Science/PubMed
1199	Use of lytic phage to control Salmonella typhi's viability after irradiation by pulsed UV light	2012	10.1007/s13213-011-0234-5	Article	English	11	Said M.B., Otaki M., Hassen A.	Scopus/Web of Science
1200	New trends in impedimetric biosensors for the detection of foodborne pathogenic bacteria	2012	10.3390/s120303449	Review	English	170	Wang Y., Ye Z., Ying Y.	Scopus/Web of Science/PubMed
1201	The role of transport, lairage and slaughter processes in the dissemination of Salmonella spp. in pigs in Ireland	2012	10.1016/j.foodres.2011.02.001	Article	English	29	Mannion C., Fanning J., McLernon J., Lendrum L., Gutierrez M., Duggan S., Egan J.	Scopus/Web of Science
1202	Membrane-active bacteriocins to control Salmonella in foods. Are they the definite hurdle?	2012	10.1016/j.foodres.2011.08.024	Article	English	32	Chalón M.C., Acuña L., Morero R.D., Minahk C.J., Bellomio A.	Scopus/Web of Science
1203	Application of emerging technologies to control Salmonella in foods: A review	2012	10.1016/j.foodres.2011.05.016	Article	English	79	Mukhopadhyay S., Ramaswamy R.	Scopus/Web of Science
1204	Methods used for the detection and subtyping of Listeria monocytogenes	2012	10.1016/j.mimet.2012.01.002	Review	English	122	Jadhav S., Bhave M., Palombo E.A.	Scopus
1205	Evaluation of the probiotic potential and effect of encapsulation on survival for Lactobacillus plantarum ST16Pa isolated from papaya	2012	10.1007/s11274-011-0895-z	Article	English	51	Todorov S.D., LeBlanc J.G., Franco B.D.G.M.	Scopus/Web of Science
1206	Biocontrol of Salmonella Typhimurium in RTE foods with the virulent bacteriophage FO1-E2	2012	10.1016/j.ijfoodmicro.2011.12.023	Article	English	120	Guenther S., Herzig O., Fieseler L., Klumpp J., Loessner M.J.	Scopus/Web of Science
1207	Alternatives to Traditional Antimicrobials for Organically Processed Meat and Poultry	2012	10.1002/9781118229088.ch13	Book Chapter	English	10	Taylor M., Joerger R., Palou E., López-Malo A., Avila-Sosa R., Calix-Lara T.	Scopus
1208	Protective Cultures	2012	10.1002/9781118229187.ch17	Book Chapter	English	3	Gálvez A., Pulido R.P., Abriouel H., Omar N.B., Grande Burgos M.J.	Scopus
1209	Bacteriophages for Potential Food Safety Applications in Organic Meat Production	2012	10.1002/9781118229088.ch23	Book Chapter	English	14	Ricke S.C., Hererra P., Biswas D.	Scopus
1210	Decontamination of Fresh and Minimally Processed Produce	2012	10.1002/9781118229187	Book	English	35	Gómez-López V.M.	Scopus
1211	Human ScFv that block sodium ion channel activity of tetrodotoxin	2012	10.1016/j.toxicon.2011.11.012	Article	English	7	Chulanetra M., Bangphoomi K., Sookrung N., Thanongsaksrikul J., Srimanote P., Sakolvarvaree Y., Choowongkomon K., Chaicumpa W.	Scopus
1212	Use of epifluorescence microscopy to assess the effectiveness of phage P100 in controlling Listeria monocytogenes biofilms on stainless steel surfaces	2012	10.1016/j.foodcont.2011.08.016	Article	English	37	Montañez-Izquierdo V.Y., Salas-Vázquez D.I., Rodríguez-Jerez J.J.	Scopus/Web of Science
1213	The genome and proteome of a Campylobacter coli bacteriophage vB-CcoM-IBB-35 reveal unusual features	2012	10.1186/1743-422x-9-35	Article	English	17	Carvalho C.M., Kropinski A.M., Lingohr E.J., Santos S.B., King J., Azeredo J.	Scopus/Web of Science
1214	Bacteriocins: Recent Advances and Opportunities	2012	10.1002/9781119962045.ch23	Book Chapter	English	13	Ghrairi T., Chaftar N., Hani K.	Scopus
1215	Opportunities for mitigating pathogen contamination during on-farm food production	2012	10.1016/j.ijfoodmicro.2011.02.037	Review	English	57	Doyle M.P., Erickson M.C.	Scopus/Web of Science/PubMed
1216	Sensory and physicochemical evolution of tropical cooked peeled shrimp inoculated by Brochothrix thermosphacta and Lactococcus piscium CNCM I-4031 during storage at 8°C	2012	10.1016/j.ijfoodmicro.2011.07.015	Article	English	26	Fall P.A., Pilet M.F., Leduc F., Cardinal M., Duflos G., Guérin C., Joffraud J.-J., Leroi F.	Scopus
1217	Competitive research and development on antimicrobials and food preservatives	2012	10.1201/b12678	Book Chapter	English	2	Perez K.L., Matthew Taylor T., Taormina P.J.	Scopus
1218	Ensuring safety of home-produced eggs to control salmonellosis in poland: Lessons from an outbreak in September 2011	2012	10.2807/ese.17.47.20319-en	Article	English	7	Zielicka-Hardy A., Zarowna D., Szych J., Madajczak G., Sadkowska-Todys M.	Scopus
1219	Aspergillus flavus diversity on crops and in the environment can be exploited to reduce aflatoxin exposure and improve health	2012	10.1111/j.1749-6632.2012.06800.x	Article	English	64	Mehl H.L., Jaime R., Callicott K.A., Probst C., Garber N.P., Ortega-Beltran A., Grubisha L.C., Cotty P.J.	Scopus/Web of Science
1220	Bacteriophages for Detection and Control of Bacterial Pathogens in Food and Food-Processing Environment	2012	10.1016/b978-0-12-394598-3.00006-x	Book Chapter	English	60	Brovko L.Y., Anany H., Griffiths M.W.	Scopus/PubMed
1221	Modern Approaches in Probiotics Research to Control Foodborne Pathogens	2012	10.1016/b978-0-12-394598-3.00005-8	Book Chapter	English	32	Amalaradjou M.A.R., Bhunia A.K.	Scopus
1222	Complete genome sequence of Bacillus cereus bacteriophage BCP78	2012	10.1128/jvi.06520-11	Note	English	24	Lee J.-H., Shin H., Son B., Ryu S.	Scopus
1223	Endolysins as Antimicrobials	2012	10.1016/b978-0-12-394438-2.00007-4	Book Chapter	English	208	Nelson D.C., Schmelcher M., Rodriguez-Rubio L., Klumpp J., Pritchard D.G., Dong S., Donovan D.M.	Scopus/Web of Science/PubMed
1224	Removal and transfer of viruses on food contact surfaces by cleaning cloths	2012	10.1128/aem.00027-12	Article	English	30	Gibson K.E., Crandall P.G., Ricke S.C.	Scopus
1225	Phage therapy pharmacology. Phage cocktails	2012	10.1016/b978-0-12-394805-2.00001-4	Book Chapter	English	95	Chan B.K., Abedon S.T.	Scopus/Web of Science/PubMed
1226	Listeria bacteriophage peptidoglycan hydrolases feature high thermoresistance and reveal increased activity after divalent metal cation substitution	2012	10.1007/s00253-011-3372-6	Article	English	50	Schmelcher M., Waldherr F., Loessner M.J.	Scopus/Web of Science
1227	Discovery of novel biopreservation agents with inhibitory effects on growth of food-borne pathogens and their application to seafood products	2012	10.1016/j.resmic.2011.08.005	Article	English	47	Chahad O.B., El Bour M., Calo-Mata P., Boudabous A., Barros-Velàzquez J.	Scopus/Web of Science
1228	The return of the phage. Technological advances enable scientists to engineer and use phages to treat a wide range of diseases including cancer	2012	10.1038/embor.2011.234	Article	English	6	Hunter P.	Scopus
1229	Biosafety evaluation of bacteriophages for treatment of diarrhea due to intestinal pathogen Escherichia coli 3-2 infection of chickens	2012	10.1007/s11274-011-0784-5	Article	English	13	Li H., Ma M.-L., Xie H.-J., Kong J.	Scopus
1230	Revival of an old problem: An increase in Salmonella enterica serovar Typhimurium definitive phage type 8 infections in 2010 in England and Northern Ireland linked to duck eggs	2012	10.1017/s0950268811000586	Article	English	21	Noble D.J., Lane C., Little C.L., Davies R., Pinna E.De., Larkin L., Morgan D.	Scopus
1231	Escherichia coli O157: H7 in beef cattle: On farm contamination and pre-slaughter control methods	2011	10.1017/s1466252311000132	Review	English	26	Soon J.M., Chadd S.A., Baines R.N.	Scopus
1232	Potential roles of essential oils on controlling plant pathogenic bacteria Xanthomonas species: A review	2011	10.5423/ppj.2011.27.3.207	Review	English	35	Bajpai V.K., Kang S., Xu H., Lee S.-G., Baek K.-H., Kang S.C.	Scopus/Web of Science
1233	Prediction of the mass sensitivity of phage-coated magnetoelastic biosensors for the detection of single pathogenic bacteria	2011	10.1557/opl.2011.143	Conference Paper	English	0	Horikawa S., Li S., Chai Y., Petrenko V.A., Chin B.A.	Scopus
1234	Salt and pepper for Point-of-Care Diagnostics	2011	10.1016/j.proeng.2011.12.020	Conference Paper	English	2	Furin D., Sämann M., Proll G., Schubert M., Gauglitz G.	Scopus
1235	Development and stability of bacteriocin resistance in Campylobacter spp	2011	10.1111/j.1365-2672.2011.05163.x	Article	English	13	Hoang K.V., Stern N.J., Lin J.	Scopus/Web of Science
1236	A Salmonella Typhimurium phage type (PT) U320 outbreak in England, 2008: Continuation of a trend involving ready-to-eat products	2011	10.1017/s0950268810003080	Review	English	9	Boxall N.S., Adak G.K., De Pinna E., Gillespie I.A.	Scopus/Web of Science/PubMed
1237	The intestinal microbiota and its modulation for Salmonella control in chickens	2011	10.1016/j.foodres.2011.08.017	Review	English	69	Chambers J.R., Gong J.	Scopus/Web of Science
1238	Specific detection of Campylobacter jejuni using the bacteriophage NCTC 12673 receptor binding protein as a probe	2011	10.1039/c1an15547d	Article	English	63	Singh A., Arutyunov D., McDermott M.T., Szymanski C.M., Evoy S.	Scopus/Web of Science
1239	Conversion of the mycotoxin patulin to the less toxic desoxypatulinic acid by the biocontrol yeast Rhodosporidium kratochvilovae strain LS11	2011	10.1021/jf203098v	Article	English	92	Castoria R., Mannina L., Durán-Patrón R., Maffei F., Sobolev A.P., De Felice D.V., Pinedo-Rivilla C., Ritieni A., Ferracane R., Wright S.A.I.	Scopus/Web of Science/PubMed
1240	Recent outbreak of hemolytic uremic syndrome in Germany	2011	10.1038/ki.2011.323	Article	English	7	Kunzendorf U., Karch H., Werber D., Haller H.	Scopus
1241	A phage display system for the identification of novel Anisakis simplex antigens	2011	10.1016/j.jim.2011.08.009	Article	English	16	López I., Pardo M.A.	Scopus/Web of Science/PubMed
1242	Screening macroporous resins for purification of inhibitory substances against aflatoxin production	2011	10.1109/hhbe.2011.6028030	Conference Paper	English	0	Zhuo W., Pei-Sheng Y., Li-Xin C., Bing-Zhao Z.	Scopus
1243	Inhibition of vomitoxin-producing Fusarium graminearum by marine actinomycetes and the extracellular metabolites	2011	10.1109/hhbe.2011.6028029	Conference Paper	English	4	Pei-Sheng Y., Cui-Juan S., Chun-Chun H., Guang-Feng K.	Scopus
1244	Single nucleotide polymorphisms that differentiate two subpopulations of Salmonella enteritidis within phage type	2011	10.1186/1756-0500-4-369	Article	English	37	Guard J., Morales C.A., Fedorka-Cray P., Gast R.K.	Scopus
1245	Campylobacter control in poultry by current intervention measures ineffective: Urgent need for intensified fundamental research	2011	10.1016/j.vetmic.2011.03.010	Review	English	121	Hermans D., Van Deun K., Messens W., Martel A., Van Immerseel F., Haesebrouck F., Rasschaert G., Heyndrickx M., Pasmans F.	Scopus
1246	The detection of Salmonella typhimurium on shell eggs using a phage-based biosensor	2011	10.1117/12.883705	Conference Paper	English	1	Chai Y., Li S., Horikawa S., Shen W., Park M.-K., Vodyanoy V.J., Chin B.A.	Scopus
1247	Rapid detection of Salmonella typhimurium on fresh spinach leaves using phage-immobilized magnetoelastic biosensors	2011	10.1117/12.883707	Conference Paper	English	4	Horikawa S., Li S., Chai Y., Park M.-K., Shen W., Barbaree J.M., Vodyanoy V.J., Chin B.A.	Scopus
1248	Application of magnetoelastic biosensors for detection of foodborne pathogens on fresh produce with emphasis on statistical methods for elimination of detection errors	2011	10.1117/12.883709	Conference Paper	English	0	Shen W., Li S., Horikawa S., Petrenko V.A., Barbaree J., Chin B.A.	Scopus/Web of Science
1249	Introduction to the special issue Probiotic bacteria and human gut microbiota	2011	10.1007/s12263-011-0241-y	Editorial	English	10	Ventura M., Perozzi G.	Scopus
1250	Campylobacter bacteriophages and bacteriophage therapy	2011	10.1111/j.1365-2672.2011.05012.x	Review	English	65	Connerton P.L., Timms A.R., Connerton I.F.	Scopus/Web of Science
1251	Development of Wide-Spectrum Hybrid Bacteriocins for Food Biopreservation	2011	10.1007/s11947-010-0465-7	Review	English	31	Acuña L., Morero R.D., Bellomio A.	Scopus/Web of Science
1252	Microbial biosensors for environmental monitoring and food analysis	2011	10.1080/87559129.2011.563393	Review	English	49	Xu X., Ying Y.	Scopus/Web of Science
1253	Application of the new logistic model to microbial growth prediction in food	2011	10.4265/bio.16.47	Short Survey	English	4	Fujikawa H.	Scopus/Web of Science/PubMed
1254	How agro-ecological research helps to address food security issues under new IPM and pesticide reduction policies for global crop production systems	2011	10.1093/jxb/err064	Article	English	120	E. Birch A.N., Begg G.S., Squire G.R.	Scopus
1255	Grape seed extract for control of human enteric viruses	2011	10.1128/aem.00193-11	Article	English	110	Su X., D'Souza D.H.	Scopus/Web of Science/PubMed
1256	Biopreservation of Sardinella longiceps and Penaeus monodon Using Protective Culture Streptococcus phocae PI 80 Isolated from Marine Shrimp Penaeus indicus	2011	10.1007/s12602-011-9070-y	Article	English	8	Paari A., Paulraj K., Ramraj S., Neelkandan Y., Vellaiyan P., Siva P., Venkatesan A.	Scopus
1257	Nisin and class IIa bacteriocin resistance among Listeria and other foodborne pathogens and spoilage bacteria	2011	10.1089/mdr.2010.0054	Article	English	37	Kaur G., Malik R.K., Mishra S.K., Singh T.P., Bhardwaj A., Singroha G., Vij S., Kumar N.	Scopus/Web of Science/PubMed
1258	A Shigella boydii bacteriophage which resembles Salmonella phage ViI	2011	10.1186/1743-422x-8-242	Article	English	38	Anany H., Lingohr E.J., Villegas A., Ackermann H.-W., She Y.-M., Griffiths M.W., Kropinski A.M.	Scopus/Web of Science/PubMed
1259	Inactivation of a human norovirus surrogate, human norovirus virus-like particles, and vesicular stomatitis virus by Gamma irradiation	2011	10.1128/aem.00081-11	Article	English	91	Feng K., Divers E., Ma Y., Li J.	Scopus
1260	Bacteriophage-mediated dispersal of Campylobacter jejuni biofilms	2011	10.1128/aem.02704-10	Article	English	64	Siringan P., Connerton P.L., Payne R.J.H., Connerton I.F.	Scopus/Web of Science/PubMed
1261	A 17-year review of foodborne outbreaks: Describing the continuing decline in England and Wales (1992-2008)	2011	10.1017/s0950268810001858	Review	English	88	Gormley F.J., Little C.L., Rawal N., Gillespie I.A., Lebaigue S., Adak G.K.	Scopus/Web of Science/PubMed
1262	Cost-benefit analysis of crop protection measures	2011	10.1007/s00003-011-0677-4	Article	English	12	Popp J.	Scopus/Web of Science
1263	Bacteriophage reporter technology for sensing and detecting microbial targets	2011	10.1007/s00216-010-4561-3	Review	English	64	Smartt A.E., Ripp S.	Scopus/Web of Science
1264	Isolation and characterization of phages infecting Bacillus cereus	2011	10.1111/j.1472-765x.2011.03023.x	Article	English	29	Lee W.-J., Billington C., Hudson J.A., Heinemann J.A.	Scopus/Web of Science
1265	Isolation and characterization of lytic bacteriophages against enterohaemorrhagic Escherichia coli	2011	10.1111/j.1365-2672.2011.04989.x	Article	English	49	Viazis S., Akhtar M., Feirtag J., Brabban A.D., Diez-Gonzalez F.	Scopus/Web of Science
1266	Isolation and characterisation of a novel Podoviridae-phage infecting Weissella cibaria N 22 from Nham, a Thai fermented pork sausage	2011	10.1016/j.fm.2010.10.011	Article	English	29	Pringsulaka O., Patarasinpaiboon N., Suwannasai N., Atthakor W., Rangsiruji A.	Scopus
1267	Identification and safety evaluation of Bacillus species occurring in high numbers during spontaneous fermentations to produce Gergoush, a traditional Sudanese bread snack	2011	10.1016/j.ijfoodmicro.2011.02.028	Article	English	25	Thorsen L., Abdelgadir W.S., Rønsbo M.H., Abban S., Hamad S.H., Nielsen D.S., Jakobsen M.	Scopus
1268	Epidemic by Salmonella I 4,[5],12:i:- and characteristics of isolates in Korea	2011	10.3947/ic.2011.43.2.186	Article	Korean	9	Lee D.-Y., Lee E., Min J.E., Kim S.H., Oh H.-B., Park M.-S.	Scopus
1269	Food applications of bacterial cell wall hydrolases	2011	10.1016/j.copbio.2010.10.012	Review	English	71	Callewaert L., Walmagh M., Michiels C.W., Lavigne R.	Scopus/Web of Science/PubMed
1270	Bacteriophages as biocontrol agents of food pathogens	2011	10.1016/j.copbio.2010.10.008	Review	English	130	Mahony J., McAuliffe O., Ross R.P., van Sinderen D.	Scopus/Web of Science/PubMed
1271	Inactivation of Escherichia coli O157:H7 attached to spinach harvester blade using bacteriophage	2011	10.1089/fpd.2010.0734	Article	English	38	Patel J., Sharma M., Millner P., Calaway T., Singh M.	Scopus
1272	Quantifying the performance of Pediococcus sp. (NRRL B-2354: Enterococcus faecium) as a nonpathogenic surrogate for Salmonella Enteritidis PT30 during moist-air convection heating of almonds	2011	10.4315/0362-028x.jfp-10-416	Article	English	52	Jeong S., Marks B.P., Ryser E.T.	Scopus
1273	Metagenomic analysis of kimchi, a Traditional Korean fermented food	2011	10.1128/aem.02157-10	Article	English	335	Jung J.Y., Lee S.H., Kim J.M., Park M.S., Bae J.-W., Hahn Y., Madsen E.L., Jeon C.O.	Scopus
1274	Untangling metabolic and communication networks: Interactions of enterics with phytobacteria and their implications in produce safety	2011	10.1016/j.tim.2010.11.007	Review	English	60	Teplitski M., Warriner K., Bartz J., Schneider K.R.	Scopus
1275	Metagenomic analysis of the viral communities in fermented foods	2011	10.1128/aem.01859-10	Article	English	71	Park E.-J., Kim K.-H., Abell G.C.J., Kim M.-S., Roh S.W., Bae J.-W.	Scopus
1276	Comparison of major biocontrol strains of non-aflatoxigenic aspergillus flavus for the reduction of aflatoxins and cyclopiazonic acid in maize	2011	10.1080/19440049.2010.544680	Article	English	69	Abbas H.K., Zablotowicz R.M., Horn B.W., Phillips N.A., Johnson B.J., Jin X., Abel C.A.	Scopus
1277	Antibiotic resistance and molecular characterization of probiotic and clinical Lactobacillus strains in relation to safety aspects of probiotics	2011	10.1089/fpd.2010.0672	Article	English	25	Klein G.	Scopus
1278	Evaluation of phage treatment as a strategy to reduce Salmonella populations in growing swine	2011	10.1089/fpd.2010.0671	Article	English	44	Callaway T.R., Edrington T.S., Brabban A., Kutter B., Karriker L., Stahl C., Wagstrom E., Anderson R., Poole T.L., Genovese K., Krueger N., Harvey R., Nisbet D.J.	Scopus/Web of Science
1279	Reduction of Escherichia coli O157:H7 viability on leafy green vegetables by treatment with a bacteriophage mixture and trans-cinnamaldehyde	2011	10.1016/j.fm.2010.09.009	Article	English	87	Viazis S., Akhtar M., Feirtag J., Diez-Gonzalez F.	Scopus/Web of Science
1280	Effects of surface functionalization on the surface phage coverage and the subsequent performance of phage-immobilized magnetoelastic biosensors	2011	10.1016/j.bios.2010.10.012	Article	English	49	Horikawa S., Bedi D., Li S., Shen W., Huang S., Chen I.-H., Chai Y., Auad M.L., Bozack M.J., Barbaree J.M., Petrenko V.A., Chin B.A.	Scopus/Web of Science/PubMed
1281	Shiga toxin-producing Escherichia coli O157 associated with human infections in Switzerland, 2000-2009	2011	10.1017/s0950268810002190	Article	English	16	Käppeli U., Hächler H., Giezendanner N., Cheasty T., Stephan R.	Scopus/Web of Science
1282	The impact of crop protection on agricultural production	2011	10.7896/j.1003	Article	English	14	Popp J., Hantos K.	Scopus
1283	Protective Cultures, Antimicrobial Metabolites and Bacteriophages for Food and Beverage Biopreservation	2011	10.1533/9780857090522	Book	English	16	Lacroix C.	Scopus
1284	Serological and bacteriological evaluation of salmonella status in swine herds	2011	10.17221/311/2011-cjfs	Article	English	3	Sišák F., Havlícková H., Matiašovic J., Karpíšková R.	Scopus/Web of Science
1285	New developments and applications of bacteriocins and peptides in foods.	2011	10.1146/annurev-food-022510-133721	Review	English	100	Mills S., Stanton C., Hill C., Ross R.P.	Scopus/Web of Science
1286	RETRACTED ARTICLE: Inhibition of aflatoxin production by Bacillus subtilis Hitwh-B5 and its bioactive metabolites	2011	10.1109/icbbe.2011.5781527	Retracted	English	0	Yan P.-S., Wang Z., Cao L.-X., Hu J., Gao Z.	Scopus
1287	Identification of genetic markers for differentiation of shiga toxin-producing, enteropathogenic, and avirulent strains of Escherichia coli O26	2011	10.1128/aem.02832-10	Article	English	51	Bugarel M., Beutin L., Scheutz F., Loukiadis E., Fach P.	Scopus/Web of Science
1288	Safety and regulation of yeasts used for biocontrol or biopreservation in the food or feed chain	2011	10.1007/s10482-010-9528-z	Article	English	57	Sundh I., Melin P.	Scopus/Web of Science/PubMed
1289	Yeasts in malting, with special emphasis on Wickerhamomyces anomalus (synonym Pichia anomala)	2011	10.1007/s10482-010-9511-8	Article	English	26	Laitila A., Sarlin T., Raulio M., Wilhelmson A., Kotaviita E., Huttunen T., Juvonen R.	Scopus/Web of Science
1290	Past, present and future research directions with Pichia anomala	2011	10.1007/s10482-010-9508-3	Article	English	45	Passoth V., Olstorpe M., Schnürer J.	Scopus/Web of Science
1291	Comparative evaluation of a phage protein ligand assay with real-time PCR and a reference method for the detection of Escherichia coli O157:H7 in raw ground beef and trimmings	2011	10.4315/0362-028x.jfp-10-271	Article	English	22	Savoye F., Feng P., Rozand C., Bouvier M., Gleizal A., Thevenot D.	Scopus/Web of Science/PubMed
1292	The ecology of fungal entomopathogens	2010	10.1007/978-90-481-3966-8	Book	English	30	Roy H.E., Vega F.E., Chandler D., Goettel M.S., Pell J., Wajnberg E.	Scopus
1293	Micro-fabricated wireless biosensors for the detection of S. typhimurium in liquids	2010	10.1117/12.849474	Conference Paper	English	3	Li S., Johnson M.L., Li Y., Chen H., Banerjee I., Chen I.-H., Barbaree J.M., Cheng Z.-Y., Chin B.A.	Scopus
1294	Effects of surface phage coverage on the performance of wireless phage-immobilized magnetoelastic biosensors	2010	10.1149/1.3484105	Conference Paper	English	1	Horikawa S., Li S., Bedi D., Shen W., Chen I., Chai Y., Auad M.L., Bozack M.J., Barbaree J.M., Petrenko V.A., Chin B.A.	Scopus/Web of Science
1295	Label-free chemiresistive immunosensors for viruses	2010	10.1021/es102129d	Article	English	35	Shirale D.J., Bangar M.A., Park M., Yates M.V., Chen W., Myung N.V., Mulchandani A.	Scopus/Web of Science/PubMed
1296	Bacteriophage-based rapid and sensitive detection of Escherichia coli O157:H7 isolates from ground beef	2010	10.1089/fpd.2010.0634	Article	English	15	Kannan P., Yong H.Y., Reiman L., Cleaver C., Patel P., Bhagwat A.A.	Scopus/Web of Science
1297	The protective effect of Bdellovibrio-and-like organisms (BALO) on tilapia fish fillets against Salmonella enterica ssp. enterica serovar Typhimurium	2010	10.1111/j.1472-765x.2010.02943.x	Article	English	20	Lu F., Cai J.	Scopus
1298	Development of a novel bioactive packaging based on the incorporation of Lactobacillus sakei into sodium-caseinate films for controlling Listeria monocytogenes in foods	2010	10.1016/j.foodres.2010.09.020	Article	English	89	Gialamas H., Zinoviadou K.G., Biliaderis C.G., Koutsoumanis K.P.	Scopus/Web of Science
1299	Applications of protective cultures, bacteriocins and bacteriophages in fermented meat products	2010	10.1016/b978-1-84569-669-6.50012-1	Book Chapter	English	3	Aymerich T., Garriga M., Monfort J.	Scopus
1300	Microbial applications in the biopreservation of cereal products	2010	10.1016/b978-1-84569-669-6.50014-5	Book Chapter	English	0	Font de Valdez G., Rollán G., Gerez C.L., Torino M.I.	Scopus
1301	Using antimicrobial cultures, bacteriocins and bacteriophages to reduce carriage of foodborne pathogens in cattle and swine	2010	10.1016/b978-1-84569-669-6.50008-x	Book Chapter	English	1	Callaway T.R., Edrington T.S., Anderson R.C., Byrd J.A., Kogut M.H., Harvey R.B., Nisbet D.J., Aiello C.W.	Scopus
1302	Nisin, natamycin and other commercial fermentates used in food biopreservation	2010	10.1016/b978-1-84569-669-6.50003-0	Book Chapter	English	10	Delves-Broughton J., Weber G.	Scopus
1303	Applications of protective cultures, bacteriocins and bacteriophages in milk and dairy products	2010	10.1016/b978-1-84569-669-6.50011-x	Book Chapter	English	4	Medina M., Nuñez M.	Scopus
1304	Bacteriophages and food safety	2010	10.1016/b978-1-84569-669-6.50006-6	Book Chapter	English	1	Fieseler L., Loessner M.J., Hagens S.	Scopus
1305	Applications of protective cultures, bacteriocins and bacteriophages in fresh seafood and seafood products	2010	10.1016/b978-1-84569-669-6.50013-3	Book Chapter	English	20	Pilet M.-F., Leroi F.	Scopus
1306	Novel technologies for the decontamination of fresh and minimally processed fruits and vegetables	2010	10.1016/b978-1-84569-551-4.50011-3	Book Chapter	English	1	Niemira B.A.	Scopus
1307	Development trends for human monoclonal antibody therapeutics	2010	10.1038/nrd3229	Review	English	725	Nelson A.L., Dhimolea E., Reichert J.M.	Scopus
1308	Bacteriophage applications: Where are we now?	2010	10.1111/j.1472-765x.2010.02916.x	Review	English	133	Monk A.B., Rees C.D., Barrow P., Hagens S., Harper D.R.	Scopus/Web of Science/PubMed
1309	Efficacy of biocontrol yeasts against Penicillium expansum and patulin on different cultivars of apple in postharvest	2010	10.17660/actahortic.2010.873.19	Conference Paper	English	1	Spadaro D., Garibaldi A., Gullino M.L.	Scopus
1310	Evaluation of paramagnetic beads coated with recombinant listeria phage endolysin-derived cell-wall-binding domain proteins for separation of listeria monocytogenes from raw milk in combination with culture-based and real-time polymerase chain reaction-based quantification	2010	10.1089/fpd.2009.0475	Article	English	41	Walcher G., Stessl B., Wagner M., Eichenseher F., Loessner M.J., Hein I.	Scopus/Web of Science
1311	Isolation and selection of coliphages as potential biocontrol agents of enterohemorrhagic and Shiga toxin-producing E. coli(EHEC and STEC) in cattle	2010	10.1111/j.1365-2672.2010.04714.x	Article	English	34	Dini C., De Urraza P.J.	Scopus/Web of Science
1312	Preservation technologies for fresh meat - A review	2010	10.1016/j.meatsci.2010.04.033	Review	English	331	Zhou G.H., Xu X.L., Liu Y.	Scopus/Web of Science
1313	Role of lactic acid bacteria during meat conditioning and fermentation: Peptides generated as sensorial and hygienic biomarkers	2010	10.1016/j.meatsci.2010.04.023	Review	English	121	Fadda S., López C., Vignolo G.	Scopus/Web of Science
1314	Occurrence and role of lactic acid bacteria in seafood products	2010	10.1016/j.fm.2010.05.016	Review	English	145	Françoise L.	Scopus/Web of Science
1315	A Canadian national survey on the public perception of biological control	2010	10.1007/s10526-010-9273-2	Article	English	23	McNeil J.N., Cotnoir P.-A., Leroux T., Laprade R., Schwartz J.-L.	Scopus/Web of Science
1316	Immobilization and molecular interactions between bacteriophage and lipopolysaccharide bilayers	2010	10.1021/la1013413	Article	English	19	Handa H., Gurczynski S., Jackson M.P., Mao G.	Scopus/Web of Science/PubMed
1317	Oral absorption enhancement: Taking the next steps in therapeutic delivery	2010	10.4155/tde.10.14	Review	English	8	Brayden D.J., Maher S.	Scopus
1318	Rapid detection methods for viable Mycobacterium avium subspecies paratuberculosis in milk and cheese	2010	10.1016/j.ijfoodmicro.2010.03.016	Article	English	57	Botsaris G., Slana I., Liapi M., Dodd C., Economides C., Rees C., Pavlik I.	Scopus/Web of Science
1319	Microarray analysis and draft genomes of two escherichia coli O157:H7 lineage II cattle isolates FRIK966 and FRIK2000 investigating lack of shiga toxin expression	2010	10.1089/fpd.2009.0482	Article	English	12	Dowd S.E., Crippen T.L., Sun Y., Gontcharova V., Youn E., Muthaiyan A., Wolcott R.D., Callaway T.R., Ricke S.C.	Scopus/Web of Science/PubMed
1320	Occurrence of salmonella-specific bacteriophages in swine feces collected from commercial farms	2010	10.1089/fpd.2009.0512	Article	English	18	Callaway T.R., Edrington T.S., Brabban A., Kutter E., Karriker L., Stahl C., Wagstrom E., Anderson R.C., Genovese K., McReynolds J., Harvey R., Nisbet D.J.	Scopus/Web of Science
1321	Synergy between the phage endolysin LysH5 and nisin to kill Staphylococcus aureus in pasteurized milk	2010	10.1016/j.ijfoodmicro.2010.04.029	Article	English	102	García P., Martínez B., Rodríguez L., Rodríguez A.	Scopus
1322	Colonization of avian reproductive-tract tissues by variant subpopulations of salmonella enteritidis	2010	10.1637/9069-091109-reg.1	Article	English	25	Guard J., Gast R.K., Guraya R.	Scopus/Web of Science
1323	Potential to use ultraviolet-treated bacteriophages to control foodborne pathogens	2010	10.1089/fpd.2009.0453	Article	English	6	Hudson J.A., Bigwood T., Premaratne A., Billington C., Horn B., McIntyre L.	Scopus/Web of Science/PubMed
1324	Enterocins in food preservation	2010	10.1016/j.ijfoodmicro.2010.03.005	Review	English	125	Khan H., Flint S., Yu P.-L.	Scopus
1325	Temperate and virulent Lactobacillus delbrueckii bacteriophages: Comparison of their thermal and chemical resistance	2010	10.1016/j.fm.2009.12.012	Article	English	28	Ebrecht A.C., Guglielmotti D.M., Tremmel G., Reinheimer J.A., Suárez V.B.	Scopus
1326	The effect of cranberry juice and cranberry proanthocyanidins on the infectivity of human enteric viral surrogates	2010	10.1016/j.fm.2010.01.001	Article	English	71	Su X., Howell A.B., D'Souza D.H.	Scopus
1327	Antimicrobial activity of decontamination treatments for poultry carcasses: A literature survey	2010	10.1016/j.foodcont.2009.11.007	Review	English	115	Loretz M., Stephan R., Zweifel C.	Scopus
1328	Advances in Campylobacter biology and implications for biotechnological applications	2010	10.1111/j.1751-7915.2009.00118.x	Review	English	20	Jeon B., Muraoka W.T., Zhang Q.	Scopus
1329	Evaluating the technical feasibility of aflatoxin risk reduction strategies in Africa	2010	10.1080/19440041003639582	Article	English	38	Wu F., Khlangwiset P.	Scopus
1330	Letter to the editor on 'Shiga toxin Stx2 is heat-stable and not inactivated by pasteurization. IJFM. 136:290-294'	2010	10.1016/j.ijfoodmicro.2010.03.012	Letter	English	0	Gill A.	Scopus
1331	A review of current and emergent biofilm control strategies	2010	10.1016/j.lwt.2009.12.008	Review	English	748	Simões M., Simões L.C., Vieira M.J.	Scopus/Web of Science
1332	Phage and their lysins as biocontrol agents for food safety applications	2010	10.1146/annurev.food.102308.124046	Article	English	79	Coffey B., Mills S., Coffey A., McAuliffe O., Paul Ross R.	Scopus/Web of Science/PubMed
1333	Microbial antagonists to food-borne pathogens and biocontrol	2010	10.1016/j.copbio.2010.01.005	Review	English	93	Gálvez A., Abriouel H., Benomar N., Lucas R.	Scopus/Web of Science/PubMed
1334	Production of the biocontrol agent Pantoea agglomerans PBC-1 in a stirred tank reactor by batch and fed-batch cultures	2010	10.1007/s11274-009-0229-6	Article	English	10	Manso T., Nunes C., Raposo S., Lima-Costa M.E.	Scopus/Web of Science
1335	Reduction of listeria monocytogenes on the surface of fresh channel catfish fillets by bacteriophage listex p100	2010	10.1089/fpd.2009.0432	Article	English	89	Soni K.A., Nannapaneni R., Hagens S.	Scopus/Web of Science/PubMed
1336	Cronobacter (Enterobacter sakazakii): An opportunistic foodborne pathogen	2010	10.1089/fpd.2009.0379	Review	English	205	Healy B., Cooney S., O'Brien S., Iversen C., Whyte P., Nally J., Callanan J.J., Fanning S.	Scopus
1337	Phage adsorption to Lactobacillus plantarum: Influence of physiological and environmental factors	2010	10.1016/j.ijfoodmicro.2010.01.007	Article	English	23	Marcó M.B., Reinheimer J.A., Quiberoni A.	Scopus
1338	Salmonella Enteritidis bacteriophage candidates for phage therapy of poultry	2010	10.1111/j.1365-2672.2009.04549.x	Article	English	43	Sillankorva S., Pleteneva E., Shaburova O., Santos S., Carvalho C., Azeredo J., Krylov V.	Scopus/Web of Science
1339	Evaluation of steam pasteurization in controlling Salmonella serotype Enteritidis on raw almond surfaces	2010	10.1111/j.1472-765x.2010.02809.x	Article	English	43	Chang S.-S., Han A.R., Reyes-De-Corcuera J.I., Powers J.R., Kang D.-H.	Scopus/Web of Science
1340	Advances in enteropathogen control in poultry production	2010	10.1111/j.1365-2672.2009.04456.x	Review	English	69	Cox J.M., Pavic A.	Scopus/Web of Science
1341	Novel Technologies for Microbial Spoilage Prevention	2010	10.1002/9780813820897.ch14	Book Chapter	English	3	Tokarskyy O., Marshall D.L.	Scopus
1342	Method for bacteriophage isolation against target Campylobacter strains	2010	10.1111/j.1472-765x.2009.02774.x	Article	English	32	Carvalho C., Susano M., Fernandes E., Santos S., Gannon B., Nicolau A., Gibbs P., Teixeira P., Azeredo J.	Scopus/Web of Science
1343	Verocytotoxin-producing Escherichia coli (VTEC)	2010	10.1016/j.vetmic.2009.04.011	Review	English	341	Karmali M.A., Gannon V., Sargeant J.M.	Scopus
1344	Phenotypic subtyping of foodborne pathogens	2010	10.1533/9780857090508.2.141	Book Chapter	English	2	Gebreyes W.A., Thakur S.	Scopus
1345	Escherichia coli O157:H7: Recent advances in research on occurrence, transmission, and control in cattle and the production environment	2010	10.1016/s1043-4526(10)60004-6	Article	English	59	Berry E.D., Wells J.E.	Scopus
1346	Removal of listeria monocytogenes biofilms with bacteriophage P100	2010	10.4315/0362-028x-73.8.1519	Article	English	90	Soni K.A., Nannapaneni R.	Scopus/Web of Science
1347	The complete genome of propionibacterium freudenreichii CIRM-BIA1T, a hardy actinobacterium with food and probiotic applications	2010	10.1371/journal.pone.0011748	Article	English	134	Falentin H., Deutsch S., Jan G., Loux V., Thierry A., Parayre S., Maillard M., Dherbécourt J., Cousin F.J., Jardin J., Siguier P., Couloux A., Barbe V., Vacherie B., Wincker P., Gibrat J., Gaillardin C., Lortal S.	Scopus/Web of Science
1348	Serotypes and antimicrobial resistance profiles of Salmonella isolates from pigs at slaughter in Kenya	2010	10.3855/jidc.446	Article	English	25	Kikuvi G.M., Ombui J.N., Mitema E.S.	Scopus/Web of Science/PubMed
1349	Bacteriophage for biocontrol of foodborne pathogens: Calculations and considerations	2010	10.2174/138920110790725429	Review	English	210	Hagens S., Loessner M.J.	Scopus/Web of Science/PubMed
1350	Phage therapy to reduce preprocessing Salmonella infections in market-weight swine	2010	10.1128/aem.00785-09	Article	English	103	Wall S.K., Zhang J., Rostagno M.H., Ebner P.D.	Scopus
1351	Aflatoxin control through transgenic approaches	2009	10.1080/15569540802469581	Review	English	9	Rajasekaran K., De Lucca A.J., Cary J.W.	Scopus
1352	Scientific Opinion on the maintenance of the list of QPS microorganisms intentionally added to food or feed (2009 update)	2009	10.2903/j.efsa.2009.1431	Article	English	49	EFSA Panel on Biological Hazards (BIOHAZ)	Scopus
1353	Screening of Lactobacilli derived from Fermented Foods and Partial Characterization of Lactobacillus casei OSY-LB6A for its antibacterial activity against foodborne pathogens	2009	10.3746/jfn.2009.14.2.162	Article	English	3	Chung H.-J., Yousef A.E.	Scopus
1354	Assessment of virus contamination risk in water resources [Évaluation de la vulnérabilité des ressources en eau vis-à-vis du risque viral]	2009	10.1051/water/2009002	Article	French	2	Cavereau D., Lenes D., Arnal C., Arfi C., Joret J.-C.	Scopus
1355	Chlorine inactivation of coliphage MS2 on strawberries by industrial-scale water washing units	2009	10.2166/wh.2009.065	Article	English	12	Casteel M.J., Schmidt C.E., Sobsey M.D.	Scopus
1356	Aureobasidium pullulans as a biocontrol agent of postharvest pathogens of apples in Uruguay	2009	10.1080/09583150903277738	Article	English	30	Vero S., Garmendia G., González M.B., Garat M.F., Wisniewski M.	Scopus
1357	Purification, characterization and n-terminal amino acid sequencing of sakacin 1, A bacteriocin produced by Lactobacillus sakei 1	2009	10.1111/j.1745-4565.2009.00183.x	Article	English	9	D'Angelis C.E.M., Polizello A.C.M., Nonato M.C., Spadaro A.C.C., De Martinis E.C.P.	Scopus/Web of Science
1358	Biological control of Lycoriella ingenue (Diptera: Sciaridae) in commercial mushroom (Agaricus bisporus) cultivation: A comparison between Hypoaspis miles and Steinernema feltiae	2009	10.1002/ps.1809	Article	English	23	Jess S., Schweizer H.	Scopus
1359	Production and application of bacteriophage and bacteriophage-encoded lysins	2009	10.2174/187220809787172678	Review	English	46	Dorval Courchesne N.M., Parisien A., Lan C.Q.	Scopus
1360	Biological Control of Human Pathogens on Produce	2009	10.1002/9781444319347.ch11	Book Chapter	English	3	Hudson J.A., Billington C., Mcintyre L.	Scopus
1361	Processing Interventions to Inhibit Listera monocytogenes Growth in Ready-to-Eat Meat Products	2009	10.1002/9780813808611.ch5	Book Chapter	English	1	Knipe C.L.	Scopus
1362	Improving Microbial Safety of Fresh Produce Using Thermal Treatment	2009	10.1002/9781444319347.ch13	Book Chapter	English	6	Fan X., Annous B.A., Huang L.	Scopus
1363	Novel approaches for campylobacter control in poultry	2009	10.1089/fpd.2008.0247	Review	English	136	Lin J.	Scopus/Web of Science/PubMed
1364	Stress-induced prophage DNA replication in Salmonella enterica serovar Typhimurium	2009	10.1016/j.meegid.2009.05.017	Article	English	15	Garcia-Russell N., Elrod B., Dominguez K.	Scopus/Web of Science
1365	Selection and evaluation of seafood-borne psychrotrophic lactic acid bacteria as inhibitors of pathogenic and spoilage bacteria	2009	10.1016/j.fm.2009.04.011	Article	English	78	Matamoros S., Pilet M.F., Gigout F., Prévost H., Leroi F.	Scopus
1366	Chapter 4 Recent Advances in the Microbial Safety of Fresh Fruits and Vegetables	2009	10.1016/s1043-4526(09)57004-0	Review	English	158	Warriner K., Huber A., Namvar A., Fan W., Dunfield K.	Scopus
1367	The role of horizontal gene transfer in the evolution of selected foodborne bacterial pathogens	2009	10.1016/j.fct.2008.02.006	Review	English	50	Kelly B.G., Vespermann A., Bolton D.J.	Scopus/Web of Science
1368	Interactions between Staphylococcus aureus and lactic acid bacteria: An old story with new perspectives	2009	10.1016/j.ijfoodmicro.2008.06.032	Article	English	109	Charlier C., Cretenet M., Even S., Le Loir Y.	Scopus/Web of Science/PubMed
1369	Biological approaches for controlling shellfish-associated pathogens	2009	10.1016/j.copbio.2009.03.001	Review	English	33	Teplitski M., Wright A.C., Lorca G.	Scopus
1370	A foodborne outbreak of Salmonella Enteritidis phage type 6 in Austria, 2008	2009	10.1007/s00508-008-1134-y	Article	English	11	Much P., Pichler J., Kasper S., Lassnig H., Kornschober C., Buchner A., König C., Allerberger F.	Scopus/Web of Science
1371	Influence of host and bacteriophage concentrations on the inactivation of food-borne pathogenic bacteria by two phages: RESEARCH LETTER	2009	10.1111/j.1574-6968.2008.01435.x	Article	English	52	Bigwood T., Hudson J.A., Billington C.	Scopus/Web of Science
1372	Kinetics of resuscitation and growth of L. monocytogenes as a tool to select appropriate enrichment conditions as a prior step to rapid detection methods	2009	10.1016/j.fm.2008.08.007	Article	English	24	Jasson V., Rajkovic A., Debevere J., Uyttendaele M.	Scopus
1373	Characterization of anti-Listeria bacteriocins isolated from shellfish: Potential antimicrobials to control non-fermented seafood	2009	10.1016/j.ijfoodmicro.2008.11.005	Article	English	69	Pinto A.L., Fernandes M., Pinto C., Albano H., Castilho F., Teixeira P., Gibbs P.A.	Scopus
1374	Bacteriophage Therapy: Potential and Problems	2009	10.1016/b978-012373944-5.00220-0	Book Chapter	English	3	Brüssow H.	Scopus
1375	Antimicrobials for foodborne pathogen reduction in organic and natural poultry production	2009	10.3382/japr.2008-00140	Article	English	36	Sirsat S.A., Muthaiyan A., Ricke S.C.	Scopus
1376	Comparative evaluation of practical functionality of rapid test format kits for detection of Escherichia coli O157:H7 on lettuce and leafy greens	2009	10.4315/0362-028x-72.12.2461	Article	English	21	D'Lima C.B., Suslow T.V.	Scopus/Web of Science
1377	Transgenic approaches for pre-harvest control of mycotoxin contamination in crop plants	2009	10.3920/wmj2009.1138	Conference Paper	English	12	Cary J.W., Rajasekaran K., Yu J., Brown R.L., Bhatnagar D., Cleveland T.E.	Scopus/Web of Science
1378	Validation of intervention strategies to control escherichia coli 0157:h7 and Salmonella typhimurium DT 104 in mechanically tenderized and brine-enhanced beef	2009	10.4315/0362-028x-72.8.1616	Article	English	24	Echeverry A., Brooks J.C., Markus F.M., Jesse A.C., Guy H.L., Mindy M.B.	Scopus/Web of Science/PubMed
1379	Application of a group II campylobacter bacteriophage to reduce strains of campylobacter jejuni and campylobacter coli colonizing broiler chickens	2009	10.4315/0362-028x-72.4.733	Article	English	103	El-Shibiny A., Scott A., Timms A., Metawea Y., Connerton P., Connerton I.	Scopus/Web of Science/PubMed
1380	Characterization of a bacteriocin produced by Enterococcus faecalis N1-33 and its application as a food preservative	2009	10.4315/0362-028x-72.3.524	Article	English	8	Hata T., Alemu M., Kobayashi M., Suzuki C., Nitisinprasert S., Ohmomo S.	Scopus
1381	Control of foodborne pathogens and soft-rot bacteria on bell pepper by three strains of bacterial antagonists	2009	10.4315/0362-028x-72.1.85	Article	English	16	Liao C.-H.	Scopus/Web of Science/PubMed
1382	Virulent bacteriophage for efficient biocontrol of listeria monocytogenes in ready-to-eat foods	2009	10.1128/aem.01711-08	Article	English	286	Guenther S., Huwyler D., Richard S., Loessner M.J.	Scopus
1383	Biocontrol of pathogens in the meat chain	2008	10.1007/978-0-387-79382-5_12	Book Chapter	English	2	Burgess C.M., Rivas L., McDonnell M.J., Duffy G.	Scopus
1384	Using bacteriophages to modulate Salmonella colonization of the chicken's gastrointestinal tract: Lessons learned from in silico and in vivo modeling	2008	10.1637/8288-031808-reg.1	Article	English	25	Hurley A., Maurer J.J., Lee M.D.	Scopus/Web of Science
1385	Current applications and future trends of lactic acid bacteria and their bacteriocins for the biopreservation of aquatic food products	2008	10.1007/s11947-007-0021-2	Article	English	143	Calo-Mata P., Arlindo S., Boehme K., de Miguel T., Pascoal A., Barros-Velazquez J.	Scopus/Web of Science
1386	Bacteriophages and their application in food safety	2008	10.1111/j.1472-765x.2008.02458.x	Review	English	178	García P., Martínez B., Obeso J.M., Rodríguez A.	Scopus/Web of Science
1387	Fast real-time polymerase chain reaction for quantitative detection of Lactobacillus delbrueckii bacteriophages in milk	2008	10.1016/j.fm.2008.07.004	Article	English	11	Martín M.C., del Rio B., Martínez N., Magadán A.H., Alvarez M.A.	Scopus
1388	Fusarium verticillioides: Managing the endophytic association with maize for reduced fumonisins accumulation	2008	10.1080/15569540802497889	Review	English	77	Bacon C.W., Glenn A.E., Yates I.E.	Scopus/Web of Science
1389	Biological control of aflatoxin contamination of crops	2008	10.1631/jzus.b0860003	Review	English	97	Yin Y.-N., Yan L.-Y., Jiang J.-H., Ma Z.-H.	Scopus/Web of Science
1390	Prevalence and characterization of Salmonella infantis isolates originating from different points of the broiler chicken-human food chain in Hungary	2008	10.1016/j.ijfoodmicro.2008.07.005	Article	English	67	Nógrády N., Kardos G., Bistyák A., Turcsányi I., Mészáros J., Galántai Zs., Juhász Á., Samu P., Kaszanyitzky J.É., Pászti J., Kiss I.	Scopus
1391	Impact of nanoscience and nanotechnology on controlled drug delivery	2008	10.2217/17435889.3.4.401	Editorial	English	30	Youan B.-B.C.	Scopus
1392	Tracing of Enterobacter sakazakii isolates in infant milk formula processing by BOX-PCR genotyping	2008	10.1111/j.1365-2672.2008.03775.x	Article	English	24	Proudy I., Bouglé D., Leclercq R., Vergnaud M.	Scopus
1393	Chlorine disinfection of produce to inactivate hepatitis A virus and coliphage MS2	2008	10.1016/j.ijfoodmicro.2008.04.015	Article	English	62	Casteel M.J., Schmidt C.E., Sobsey M.D.	Scopus
1394	Development of multiple strain competitive index assays for Listeria monocytogenes using pIMC; a new site-specific integrative vector	2008	10.1186/1471-2180-8-96	Article	English	29	Monk I.R., Casey P.G., Cronin M., Gahan C.G.M., Hill C.	Scopus
1395	Apparent competition can compromise the safety of highly specific biocontrol agents	2008	10.1111/j.1461-0248.2008.01184.x	Article	English	76	Carvalheiro L.G., Buckley Y.M., Ventim R., Fowler S.V., Memmott J.	Scopus/Web of Science
1396	Biofilm formation in field strains of Salmonella enterica serovar Typhimurium: Identification of a new colony morphology type and the role of SGI1 in biofilm formation	2008	10.1016/j.vetmic.2007.12.006	Article	English	47	Malcova M., Hradecka H., Karpiskova R., Rychlik I.	Scopus/Web of Science
1397	Bioluminescent bioreporter assays for targeted detection of chemical and biological agents	2008	10.1117/12.777274	Conference Paper	English	1	Ripp S., Jegier P., Johnson C., Moser S., Islam S., Sayler G.	Scopus/Web of Science
1398	Postharvest hygiene management in the litchi export chain	2008	10.2212/spr.2008.3.1	Review	English	1	De Reuck K., Zeeman K., Korsten L.	Scopus
1399	T4 endonuclease V: Review and application to dermatology	2008	10.1517/14712598.8.6.829	Review	English	41	Cafardi J.A., Elmets C.A.	Scopus
1400	Characteristics of an environmental strain, Enterococcus faecalis CECT7121, and its effects as additive on craft dry-fermented sausages	2008	10.1016/j.fm.2008.01.008	Article	English	32	Sparo M., Nuñez G.G., Castro M., Calcagno M.L., García Allende M.A., Ceci M., Najle R., Manghi M.	Scopus
1401	PCR method for detection and identification of Lactobacillus casei/paracasei bacteriophages in dairy products	2008	10.1016/j.ijfoodmicro.2008.03.006	Article	English	20	Binetti A.G., Capra M.L., Álvarez M.A., Reinheimer J.A.	Scopus
1402	Biocontrol of Alternaria alternata on cherry tomato fruit by use of marine yeast Rhodosporidium paludigenum Fell & Tallman	2008	10.1016/j.ijfoodmicro.2008.02.002	Article	English	76	Wang Y., Bao Y., Shen D., Feng W., Yu T., Zhang J., Zheng X.D.	Scopus
1403	Prevalence of human pathogenic enteric viruses in bivalve molluscan shellfish and cultured shrimp in south west coast of India	2008	10.1016/j.ijfoodmicro.2007.12.024	Article	English	28	Umesha K.R., Bhavani N.C., Venugopal M.N., Karunasagar I., Krohne G., Karunasagar I.	Scopus
1404	Nisin-bacteriophage crossresistance in Staphylococcus aureus	2008	10.1016/j.ijfoodmicro.2008.01.011	Article	English	48	Martínez B., Obeso J.M., Rodríguez A., García P.	Scopus
1405	Influence of protective cultures on Listeria monocytogenes in fermented sausages: A review	2008	10.2377/0003-925x-59-60	Review	English	6	Zdolec N., Hadžiosmanović M., Kozačinski L., Cvrtila Ž., Filipović I., Škrivanko M.	Scopus/Web of Science
1406	Bacteriophage: Potential Role in Food Safety	2008	10.1002/9780470752579.ch27	Book Chapter	English	5	Huff W.E., Huff G.R., Rath N.C., Balog J.M., Donoghue A.M.	Scopus
1407	Growth control of Listeria innocua 2030c on vacuum-packaged cold-smoked salmon by lactic acid bacteria	2008	10.1016/j.ijfoodmicro.2007.11.015	Article	English	48	Tomé E., Gibbs P.A., Teixeira P.C.	Scopus
1408	Phage inactivation of foodborne pathogens on cooked and raw meat	2008	10.1016/j.fm.2007.11.003	Article	English	122	Bigwood T., Hudson J.A., Billington C., Carey-Smith G.V., Heinemann J.A.	Scopus/Web of Science/PubMed
1409	Application of bacteriocins in vegetable food biopreservation	2008	10.1016/j.ijfoodmicro.2007.09.001	Review	English	286	Settanni L., Corsetti A.	Scopus/Web of Science
1410	Anti-tick biological control agents: Assessment and future perspectives	2008	10.1017/cbo9780511551802.021	Book Chapter	English	39	Samish M., Ginsberg H., Glazer I.	Scopus
1411	Bacteriophages for prophylaxis and therapy in cattle, poultry and pigs.	2008	10.1017/s1466252308001576	Review	English	106	Johnson R.P., Gyles C.L., Huff W.E., Ojha S., Huff G.R., Rath N.C., Donoghue A.M.	Scopus
1412	Gastrointestinal microbial ecology and the safety of our food supply as related to Salmonella.	2008	10.2527/jas.2007-0457	Review	English	131	Callaway T.R., Edrington T.S., Anderson R.C., Byrd J.A., Nisbet D.J.	Scopus/PubMed
1413	Isolation and characterization of the Shiga toxin gene (stx)-bearing Escherichia coli O157 and non-O157 from retail meats in Shandong Province, China, and characterization of the O157-derived stx2 phages	2008	10.4315/0362-028x-71.4.706	Article	English	17	Koitabashi T., Cui S., Kamruzzaman M., Nishibuchi M.	Scopus
1414	Electrostatic forces control nonspecific virus attachment to lettuce	2008	10.4315/0362-028x-71.3.522	Article	English	42	Vega E., Garland J., Pillai S.D.	Scopus/Web of Science/PubMed
1415	Management and prevention of mycotoxins in peanuts	2008	10.1080/02652030701658357	Article	English	116	Dorner J.W.	Scopus/Web of Science/PubMed
1416	Survey of Salmonella contamination of raw shell eggs used in food service premises in the United Kingdom, 2005 through 2006	2008	10.4315/0362-028x-71.1.19	Article	English	31	Little C.L., Rhoades J.R., Hucklesby L., Greenwood M., Surman-Lee S., Bolton F.J., Meldrum R., Wilson I., McDonald C., De Pinna E., Threlfall E.J., Chan C.-H.	Scopus/Web of Science/PubMed
1417	Decontamination technologies for meat products	2008	10.1016/j.meatsci.2007.07.007	Article	English	258	Aymerich T., Picouet P.A., Monfort J.M.	Scopus/Web of Science
1418	Limited genetic diversity in Salmonella enterica Serovar Enteritidis PT13	2007	10.1186/1471-2180-7-87	Article	English	30	Olson A.B., Andrysiak A.K., Tracz D.M., Guard-Bouldin J., Demczuk W., Ng L.-K., Maki A., Jamieson F., Gilmour M.W.	Scopus/Web of Science
1419	Therapeutic use of bacteriophages in animals and in foods to reduce contamination	2007	10.1079/pavsnnr20072090	Review	English	1	Owens J., Heuzenroeder M., Barton M.D.	Scopus
1420	Bacteriocin-based strategies for food biopreservation	2007	10.1016/j.ijfoodmicro.2007.06.001	Article	English	757	Gálvez A., Abriouel H., López R.L., Omar N.B.	Scopus
1421	A model of bacterial intestinal infections in Drosophila melanogaster	2007	10.1371/journal.ppat.0030173	Article	English	232	Nehme N.T., Liégeois S., Kele B., Giammarinaro P., Pradel E., Hoffmann J.A., Ewbank J.J., Ferrandon D.	Scopus
1422	Bacteriophages and phage-derived products as antibacterial therapeutics	2007	10.1517/13543776.17.11.1341	Review	English	13	Gill J.J., Hollyer T., Sabour P.M.	Scopus
1423	Growth and bacteriocin production by lactic acid bacteria in vegetable broth and their effectiveness at reducing Listeria monocytogenes in vitro and in fresh-cut lettuce	2007	10.1016/j.fm.2007.03.002	Article	English	99	Allende A., Martínez B., Selma V., Gil M.I., Suárez J.E., Rodríguez A.	Scopus/Web of Science
1424	Pre-harvest interventions to reduce the shedding of E. coli O157 in the faeces of weaned domestic ruminants: A systematic review	2007	10.1111/j.1863-2378.2007.01059.x	Review	English	109	Sargeant J.M., Amezcua M.R., Rajic A., Waddell L.	Scopus
1425	Application of bacteriophages for detection and control of foodborne pathogens	2007	10.1007/s00253-007-1031-8	Short Survey	English	206	Hagens S., Loessner M.J.	Scopus/Web of Science/PubMed
1426	Biological preservation of plant derived animal feed with antifungal microorganisms: Safety and formulation aspects	2007	10.1007/s10529-007-9375-9	Review	English	18	Melin P., Sundh I., Håkansson S., Schnürer J.	Scopus
1427	Public health investigations of Salmonella Enteritidis in catering raw shell eggs, 2002-2004	2007	10.1111/j.1472-765x.2007.02131.x	Article	English	35	Little C.L., Surman-Lee S., Greenwood M., Bolton F.J., Elson R., Mitchell R.T., Nichols G.N., Sagoo S.K., Threlfall E.J., Ward L.R., Gillespie I.A., O'Brien S.	Scopus/Web of Science
1428	Bacteriophages: New tools for safer food?	2007	10.1007/s00003-007-0188-5	Article	English	21	Strauch E., Hammerl J.A., Hertwig S.	Scopus/Web of Science
1429	Stx-phages: Drivers and mediators of the evolution of STEC and STEC-like pathogens	2007	10.2217/17460913.2.2.165	Review	English	89	Allison H.E.	Scopus/Web of Science
1430	Yeasts in foods and beverages: impact on product quality and safety	2007	10.1016/j.copbio.2007.01.010	Review	English	129	Fleet G.H.	Scopus/Web of Science/PubMed
1431	Nonaflatoxigenic Aspergillus flavus TX9-8 competitively prevents aflatoxin accumulation by A. flavus isolates of large and small sclerotial morphotypes	2007	10.1016/j.ijfoodmicro.2006.09.017	Article	English	28	Chang P.-K., Hua S.-S.T.	Scopus/Web of Science
1432	Serotypes, virulence genes and intimin types of Shiga toxin (verocytotoxin)-producing Escherichia coli isolates from minced beef in Lugo (Spain) from 1995 through 2003	2007	10.1186/1471-2180-7-13	Article	English	63	Mora A., Blanco M., Blanco J.E., Dahbi G., López C., Justel P., Alonso M.P., Echeita A., Bernárdez M.I., González E.A., Blanco J.	Scopus/Web of Science
1433	Phage types, virulence genes and PFGE profiles of Shiga toxin-producing Escherichia coli O157:H7 isolated from raw beef, soft cheese and vegetables in Lima (Peru)	2007	10.1016/j.ijfoodmicro.2006.09.009	Article	English	51	Mora A., León S.L., Blanco M., Blanco J.E., López C., Dahbi G., Echeita A., González E.A., Blanco J.	Scopus
1434	Prevalence, genetic diversity, and antibiotic resistance patterns of Campylobacter jejuni from retail raw chickens in Korea	2007	10.1016/j.ijfoodmicro.2006.10.042	Article	English	69	Han K., Jang S.S., Choo E., Heu S., Ryu S.	Scopus
1435	Multiplex PCR for the detection and identification of dairy bacteriophages in milk	2007	10.1016/j.fm.2006.03.001	Article	English	60	del Rio B., Binetti A.G., Martín M.C., Fernández M., Magadán A.H., Alvarez M.A.	Scopus
1436	The dark side of E. coli	2007	10.1038/445008a	Note	English	10	Pearson H.	Scopus
1437	Biotechnological approaches to improving quality and safety of fresh- cut fruit and vegetable products	2007	10.17660/actahortic.2007.746.20	Conference Paper	English	8	Rodov V.	Scopus/Web of Science
1438	Role of nutrient limitation in the competition between Pseudomonas fluorescens and Escherichia coli O157:H7	2007	10.4315/0362-028x-70.7.1739	Article	English	8	McKellar R.C.	Scopus/Web of Science/PubMed
1439	Bacteriophage-based bioluminescent bioreporter for the detection of Escherichia coli O157:H7	2007	10.4315/0362-028x-70.6.1386	Article	English	28	Brigati J.R., Ripp S.A., Johnson C.M., Iakova P.A., Jegier P., Sayler G.S.	Scopus/Web of Science
1440	Microbiological safety of retail vacuum-packed and modified-atmosphere- packed cooked meats at end of shelf life	2007	10.4315/0362-028x-70.4.943	Article	English	22	Sagoo S.K., Little C.L., Allen G., Williamson K., Grant K.A.	Scopus
1441	Salmonella enteritidis in meat, poultry, and pasteurized egg products regulated by the U.S. Food Safety and Inspection Service, 1998 through 2003	2007	10.4315/0362-028x-70.3.582	Article	English	37	White P.L., Naugle A.L., Jackson C.R., Fedorka-Cray P.J., Rose B.E., Pritchard K.M., Levine P., Saini P.K., Schroeder C.M., Dreyfuss M.S., Tan R., Holt K.G., Harman J., Buchanan S.	Scopus/Web of Science/PubMed
1442	Multiple typing for the epidemiological study of the contamination of broilers with Salmonella from the hatchery to the slaughterhouse	2007	10.4315/0362-028x-70.2.323	Article	English	14	Heyndrickx M., Herman L., Vlaes L., Butzler J.-P., Wildemauwe C., Godard C., De Zutter L.	Scopus
1443	Overview of antibacterial, antitoxin, antiviral, and antifungal activities of tea flavonoids and teas	2007	10.1002/mnfr.200600173	Review	English	450	Friedman M.	Scopus
1444	Biotechnological exploitation of bacteriophage research	2007	10.1016/j.tibtech.2006.11.003	Review	English	114	Petty N.K., Evans T.J., Fineran P.C., Salmond G.P.C.	Scopus
1445	Re-assessment of risk factors for sporadic Salmonella serotype Enteritidis infections: A case-control study in five FoodNet Sites, 2002-2003	2007	10.1017/s0950268806006558	Article	English	93	Marcus R., Varma J.K., Medus C., Boothe E.J., Anderson B.J., Crume T., Fullertone K.E., Moore M.R., White P.L., Lyszkowicz E., Voetsch A.C., Angulo F.J.	Scopus
1446	Safety assessment of Cre recombinase	2006	10.1021/jf061210j	Article	English	3	Hileman R.E., Bonner H.K.S., Kaempfe T.A., Hammond B.G., Glenn K.C.	Scopus/Web of Science
1447	Inactivation of gram-negative bacteria in milk and banana juice by hen egg white and lambda lysozyme under high hydrostatic pressure	2006	10.1016/j.ijfoodmicro.2006.06.010	Article	English	40	Nakimbugwe D., Masschalck B., Anim G., Michiels C.W.	Scopus
1448	Interactions affecting the proliferation and control of human pathogens on edible plants	2006	10.1111/j.1750-3841.2006.00157.x	Review	English	114	Aruscavage D., Lee K., Miller S., LeJeune J.T.	Scopus/Web of Science
1449	Fecal prevalence of Escherichia coli O157, Salmonella, Listeria, and bacteriophage infecting E. coli O157:H7 in feedlot cattle in the southern plains region of the United States	2006	10.1089/fpd.2006.3.234	Article	English	58	Callaway T.R., Edrington T.S., Brabban A.D., Keen J.E., Anderson R.C., Rossman M.L., Engler M.J., Genovese K.J., Gwartney B.L., Reagan J.O., Poole T.L., Harvey R.B., Kutter E.M., Nisbet D.J.	Scopus/Web of Science/PubMed
1450	The interaction of the non-bacteriocinogenic Lactobacillus sakei 10A and lactocin S producing Lactobacillus sakei 148 towards Listeria monocytogenes on a model cooked ham	2006	10.1016/j.fm.2005.10.005	Article	English	40	Vermeiren L., Devlieghere F., Vandekinderen I., Debevere J.	Scopus
1451	Inhibition of Listeria innocua and Brochothrix thermosphacta in vacuum-packaged meat by addition of bacteriocinogenic Lactobacillus curvatus CRL705 and its bacteriocins	2006	10.1111/j.1472-765x.2006.01933.x	Article	English	61	Castellano P., Vignolo G.	Scopus
1452	Phage for Rapid Detection and Control of Bacterial Pathogens in Food	2006	10.1016/s0065-2164(06)59006-9	Review	English	54	Rees C.E.D., Dodd C.E.R.	Scopus
1453	Consumer-phase Salmonella enterica serovar enteritidis risk assessment for egg-containing food products	2006	10.1111/j.1539-6924.2006.00759.x	Article	English	14	Mokhtari A., Moore C.M., Yang H., Jaykus L.-A., Morales R., Cates S.C., Cowen P.	Scopus
1454	Identification, subtyping and virulence determination of Listeria monocytogenes, an important foodborne pathogen	2006	10.1099/jmm.0.46495-0	Review	English	258	Liu D.	Scopus
1455	Comparison of bactericidal activity of six lysozymes at atmospheric pressure and under high hydrostatic pressure	2006	10.1016/j.ijfoodmicro.2005.11.021	Article	English	50	Nakimbugwe D., Masschalck B., Atanassova M., Zewdie-Bosüner A., Michiels C.W.	Scopus
1456	Co-culture experiments demonstrate the usefulness of Lactobacillus sakei 10A to prolong the shelf-life of a model cooked ham	2006	10.1016/j.ijfoodmicro.2005.11.001	Article	English	24	Vermeiren L., Devlieghere F., Debevere J.	Scopus
1457	Plasmids of lactococci-genetic accessories or genetic necessities?	2006	10.1111/j.1574-6976.2005.00011.x	Review	English	72	Mills S., McAuliffe O.E., Coffey A., Fitzgerald G.F., Ross R.P.	Scopus
1458	High pressure-induced inactivation of Qβ coliphage and c2 phage in oysters and in culture media	2006	10.1016/j.ijfoodmicro.2005.05.015	Article	English	14	Smiddy M., Kelly A.L., Patterson M.F., Hill C.	Scopus
1459	Inhibition of toxicogenic Bacillus cereus in rice-based foods by enterocin AS-48	2006	10.1016/j.ijfoodmicro.2005.08.003	Article	English	88	Grande M.J., Lucas R., Abriouel H., Valdivia E., Omar N.B., Maqueda M., Martínez-Bueno M., Martínez-Cañamero M., Gálvez A.	Scopus
1460	Phage fusion proteins as bioselective receptors for piezoelectric sensors	2006	10.1149/1.2408983	Conference Paper	English	13	Olsen E.V., Sýkora J.C., Sorokulova I.B., Chen I.-H., Neely W.C., Barbaree J.M., Petrenko V.A., Vodyanoy V.J.	Scopus
1461	Molecular approaches to immunological biosensors: Phage displayed antibodies for the detection of foodborne pathogenic bacteria	2006	10.1021/bk-2006-0931.ch004	Conference Paper	English	2	Paoli G.C.	Scopus
1462	The Ibis T5000 Universal Biosensor: An Automated Platform for Pathogen Identification and Strain Typing	2006	10.1016/j.jala.2006.09.001	Article	English	56	Ecker D.J., Drader J.J., Gutierrez J., Gutierrez A., Hannis J.C., Schink A., Sampath R., Blyn L.B., Eshoo M.W., Hall T.A., Tobarmosquera M., Jiang Y., Sannes-Lowery K.A., Cummins L.L., Libby B., Walcott D.J., Massire C., Ranken R., Manalili S., Ivy C., Melton R., Levene H., Harpin V., Li F., White N., Pear M., Ecker J.A., Samant V., Knize D., Robbins D., Rudnick K., Hajjar F., Hofstadler S.A.	Scopus
1463	Salmonella enteritidis in broiler chickens, United States, 2000-2005	2006	10.3201/eid1212.060653	Article	English	75	Altekruse S.F., Bauer N., Chanlongbutra A., DeSagun R., Naugle A., Schlosser W., Umholtz R., White P.	Scopus/PubMed
1464	Campylobacter in primary animal production and control strategies to reduce the burden of human campylobacteriosis	2006	10.20506/rst.25.2.1680	Review	English	89	Wagenaar J.A., Mevius D.J., Havelaar A.H.	Scopus/Web of Science
1465	Biocontrol of aflatoxins B1, B2, G1, G2, and fumonisin B1 with 6,7-dimethoxycoumarin, a phytoalexin from Citrus sinensis	2006	10.4315/0362-028x-69.9.2224	Article	English	14	Mohanlall V., Odhav B.	Scopus
1466	Survival of Salmonella enteritidis phage type 30 on inoculated almonds stored at -20, 4, 23, and 35°C	2006	10.4315/0362-028x-69.8.1851	Article	English	130	Uesugi A.R., Danyluk M.D., Harris L.J.	Scopus
1467	Reducing the carriage of foodborne pathogens in livestock and poultry	2006	10.1093/ps/85.6.960	Review	English	169	Doyle M.P., Erickson M.C.	Scopus/Web of Science
1468	Characterisation of the bacteriocin produced by Lactococcus lactis ssp. hordniae CTC 484 and the effect of this compound on Listeria monocytogenes in beef [Características da bacteriocina produzida por Lactococcus lactis ssp. hordniae CTC 484 e seu efeito sobre Listeria monocytogenes em carne bovina]	2006	10.1590/s0101-20612006000100023	Article	Portuguese	16	Bromberg R., Moreno I., Delboni R.R., Cintra H.C.	Scopus
1469	Suitability of bifidobacteria and thymol as biopreservatives in extending the shelf life of fresh packed plaice fillets	2005	10.1111/j.1365-2672.2005.02740.x	Article	English	48	Altieri C., Speranza B., Del Nobile M.A., Sinigaglia M.	Scopus/Web of Science
1470	Evolution of foodborne pathogens via temperate bacteriophage-mediated gene transfer	2005	10.1089/fpd.2005.2.287	Review	English	83	Brabban A.D., Hite E., Callaway T.R.	Scopus/Web of Science/PubMed
1471	Molecular mechanisms of resistance in multidrug-resistant serovars of Salmonella enterica isolated from foods in Germany	2005	10.1093/jac/dki365	Article	English	80	Miko A., Pries K., Schroeter A., Helmuth R.	Scopus
1472	The complete genome sequence of the meat-borne lactic acid bacterium Lactobacillus sakei 23K	2005	10.1038/nbt1160	Article	English	302	Chaillou S., Champomier-Vergès M.-C., Cornet M., Crutz-Le Coq A.-M., Dudez A.-M., Martin V., Beaufils S., Darbon-Rongère E., Bossy R., Loux V., Zagorec M.	Scopus/Web of Science/PubMed
1473	Bacteriophage P100 for control of Listeria monocytogenes in foods: Genome sequence, bioinformatic analyses, oral toxicity study, and application	2005	10.1016/j.yrtph.2005.08.005	Article	English	314	Carlton R.M., Noordman W.H., Biswas B., De Meester E.D., Loessner M.J.	Scopus/Web of Science
1474	Effect of the biocontrol yeast Rhodotorula glutinis strain LS11 on patulin accumulation in stored apples	2005	10.1094/phyto-95-1271	Article	English	66	Castoria R., Morena V., Caputo L., Panfili G., De Curtis F., De Cicco V.	Scopus/Web of Science/PubMed
1475	A foodborne outbreak of Salmonella infection due to overproduction of egg-containing foods for a festival	2005	10.1017/s0950268805004504	Article	English	17	Camps N., Domínguez A., Company M., Pérez M., Pardos J., Llobet T., Usera M.A., Salleras L., Danés M., Folia N., Terrades J., Ullate J., Bou M., Figuerola M., Battle J., Mutjé M., Usera M.A., Torner N.	Scopus
1476	Foodborne general outbreaks of Salmonella Enteritidis phage type 4 infection, England and Wales, 1992-2002: Where are the risks?	2005	10.1017/s0950268805004474	Article	English	96	Gillespie I.A., O'Brien S.J., Adak G.K., Ward L.R., Smith H.R.	Scopus/Web of Science/PubMed
1477	Semiquantitative evaluation of protein residues in foods using the flash rapid cleaning validation method	2005	10.1111/j.1745-4581.2005.00016.x	Conference Paper	English	2	Olds D.A., Fung D.Y.C., Shanklin C.W.	Scopus/Web of Science
1478	Phage therapy reduces Campylobacter jejuni colonization in broilers	2005	10.1016/j.vetmic.2005.06.002	Article	English	198	Wagenaar J.A., Bergen M.A.P.V., Mueller M.A., Wassenaar T.M., Carlton R.M.	Scopus/Web of Science
1479	Correlation of phenotype with the genotype of egg-contaminating Salmonella enterica serovar enteritidis	2005	10.1128/aem.71.8.4388-4399.2005	Article	English	47	Morales C.A., Porwollik S., Frye J.G., Kinde H., McClelland M., Guard-Bouldin J.	Scopus/Web of Science
1480	Phage therapy: The Escherichia coli experience	2005	10.1099/mic.0.27849-0	Review	English	196	Brüssow H.	Scopus
1481	The Shiga toxin-producing Escherichia coli, their ruminant hosts, and potential on-farm interventions: A review	2005	10.1071/ar04129	Review	English	15	Vanselow B.A., Krause D.O., McSweeney C.S.	Scopus
1482	Bacteriophages - Potential for application in wastewater treatment processes	2005	10.1016/j.scitotenv.2004.09.021	Review	English	135	Withey S., Cartmell E., Avery L.M., Stephenson T.	Scopus/Web of Science
1483	Phenotypic traits of wound competence of postharvest biocontrol yeasts and potential of these microorganisms for prevention/detoxification of mycotoxin accumulation	2005	10.17660/actahortic.2005.682.293	Conference Paper	English	0	Castoria R., Morena V., De Curtis F., De Felice D., De Cicco V., Caputo L.	Scopus/Web of Science
1484	The potential for indirect effects between a weed, one of its biocontrol agents and native herbivores: A food web approach	2005	10.1016/j.biocontrol.2005.07.013	Conference Paper	English	31	Willis A.J., Memmott J.	Scopus/Web of Science
1485	Year-round screening of noncommercial and commercial oysters for the presence of human pathogenic viruses	2005	10.4315/0362-028x-68.9.1853	Article	English	26	Lodder-Verschoor F., De Roda Husman A.M., Van Den Berg H.H.J.L., Stein A., Van Pelt-Heerschap H.M.L., Van Der Poel W.H.M.	Scopus
1486	Survival of Salmonella enteritidis PT 30 on inoculated almonds after commercial fumigation with propylene oxide	2005	10.4315/0362-028x-68.8.1613	Article	English	84	Danyluk M.D., Uesugi A.R., Harris L.J.	Scopus/Web of Science/PubMed
1487	Attributing illness to food	2005	10.3201/eid1107.040634	Review	English	136	Batz M.B., Doyle M.P., Morris Jr. J.G., Painter J., Singh R., Tauxe R.V., Taylor M.R., Wong D.M.A.L.F.	Scopus
1488	Alternatives to antibiotics: Utilization of bacteriophage to treat colibacillosis and prevent foodborne pathogens	2005	10.1093/ps/84.4.655	Conference Paper	English	83	Huff W.E., Huff G.R., Rath N.C., Balog J.M., Donoghue A.M.	Scopus/Web of Science/PubMed
1489	Bacteriophage control of foodborne bacteria	2005	10.4315/0362-028x-68.5.1102	Review	English	206	Greer G.G.	Scopus/Web of Science
1490	Salmonella and raw shell eggs: Results of a cross-sectional study of contamination rates and egg safety practices in the United Kingdom catering sector in 2003	2005	10.4315/0362-028x-68.2.256	Article	English	24	Elson R., Little C.L., Mitchell R.T.	Scopus/Web of Science
1491	Bacteriophages as biocontrol agents in food	2005	10.4315/0362-028x-68.2.426	Review	English	146	Hudson J.A., Billington C., Carey-Smith G., Greening G.	Scopus/Web of Science/PubMed
1492	Effects of community versus single strain inoculants on the biocontrol of Salmonella and microbial community dynamics in alfalfa sprouts	2005	10.4315/0362-028x-68.1.40	Article	English	46	Matos A., Garland J.L.	Scopus/Web of Science
1493	The relevance of genetic analysis to dairy bacteria: Building upon our heritage	2004	10.1186/1475-2859-3-15	Article	English	6	Vadeboncoeur C., Moineau S.	Scopus
1494	Applying combinatorial chemistry and biology to food research	2004	10.1021/jf040140i	Review	English	17	Wong D., Robertson G.	Scopus
1495	Diversity and host range of Shiga toxin-encoding phage	2004	10.1128/iai.72.12.7131-7139.2004	Article	English	68	Gamage S.D., Patton A.K., Hanson J.F., Weiss A.A.	Scopus/Web of Science
1496	Milk contamination and resistance to processing conditions determine the fate of Lactococcus lactis bacteriophages in dairies	2004	10.1128/aem.70.12.7365-7371.2004	Article	English	79	Madera C., Monjardín C., Suárez J.E.	Scopus
1497	Phage-amplified bioluminescent bioreporters for the detection of foodborne pathogens	2004	10.1117/12.529436	Conference Paper	English	1	Ripp S., Young J., Ozen A., Jegier P., Johnson C., Daumer K., Garland J., Sayler G.	Scopus/Web of Science
1498	Evaluation of meat born lactic acid bacteria as protective cultures for the biopreservation of cooked meat products	2004	10.1016/j.ijfoodmicro.2004.03.016	Article	English	144	Vermeiren L., Devlieghere F., Debevere J.	Scopus
1499	Residual fate of acrinathrin in tea under east-Indian climatic condition	2004	10.1007/s00128-004-0484-z	Article	English	2	Saha K., Saha T., Somchoudhury A.K., Bhattacharyya A.	Scopus
1500	Detection of biological threats. A challenge for directed molecular evolution	2004	10.1016/j.mimet.2004.04.004	Review	English	93	Petrenko V.A., Sorokulova I.B.	Scopus/Web of Science
1501	Comparison of four methods for isolation of Yersinia enterocolitica from raw and pasteurized milk from northern Iran	2004	10.1016/j.ijfoodmicro.2003.10.017	Article	English	23	Soltan-Dallal M.-M., Tabarraie A., Moezardalan K.	Scopus
1502	Trends in antimicrobial resistance, phage types and integrons among Salmonella serotypes from pigs, 1997-2000	2004	10.1093/jac/dkh247	Article	English	86	Gebreyes W.A., Thakur S., Davies P.R., Funk J.A., Altier C.	Scopus/Web of Science
1503	Salmonella, stress responses and food safety	2004	10.1038/nrmicro907	Article	English	122	Humphrey T.	Scopus
1504	A model system for pathogen detection using a two-component bacteriophage/bioluminescent signal amplification assay	2004	10.1117/12.547803	Conference Paper	English	2	Bright N.G., Carroll R.J., Applegate B.M.	Scopus/Web of Science
1505	Leuconostoc, characteristics, use in dairy technology and prospects in functional foods	2004	10.1016/j.idairyj.2003.10.005	Review	English	192	Hemme D., Foucaud-Scheunemann C.	Scopus
1506	Assessment of the microbial integrity, sensu G.S. Wilson, of piped and bottled drinking water in the condition as ingested	2004	10.1016/j.ijfoodmicro.2003.08.015	Conference Paper	English	12	Mossel D.A.A., Struijk C.B.	Scopus
1507	A Bayesian Approach to Quantify the Contribution of Animal-Food Sources to Human Sahnonellosis	2004	10.1111/j.0272-4332.2004.00427.x	Article	English	245	Hald T., Vose D., Wegener H.C., Koupeev T.	Scopus
1508	Engineering of a Broad Specificity Antibody for Simultaneous Detection of 13 Sulfonamides at the Maximum Residue Level	2004	10.1021/jf034951i	Article	English	64	Korpimäki T., Brockmann E.-C., Kuronen O., Saraste M., Lamminmäki U., Tuomola M.	Scopus/Web of Science
1509	Recent pre-harvest supplementation strategies to reduce carriage and shedding of zoonotic enteric bacterial pathogens in food animals.	2004	10.1079/ahr200462	Review	English	39	Callaway T.R., Anderson R.C., Edrington T.S., Genovese K.J., Harvey R.B., Poole T.L., Nisbet D.J.	Scopus/PubMed
1510	Competitive inhibition between different Clostridium botulinum types and strains	2004	10.4315/0362-028x-67.12.2682	Article	English	4	Eklund M.W., Poysky F.T., Peterson M.E., Paranjpye R.N., Pelroy G.A.	Scopus
1511	Foodborne viruses: An emerging problem	2004	10.1016/s0168-1605(03)00169-7	Article	English	526	Koopmans M., Duizer E.	Scopus
1512	Nontarget Effects - The Achilles' Heel of Biological Control? Retrospective Analyses to Reduce Risk Associated with Biocontrol Introductions	2003	10.1146/annurev.ento.48.060402.102800	Review	English	418	Louda S.M., Pemberton R.W., Johnson M.T., Follett P.A.	Scopus
1513	The prevalence and spread of Escherichia coli O157:H7 at a commercial beef abattoir	2003	10.1046/j.1365-2672.2003.01981.x	Article	English	109	McEvoy J.M., Doherty A.M., Sheridan J.J., Thomson-Carter F.M., Garvey P., McGuire L., Blair I.S., McDowell D.A.	Scopus
1514	Application of a novel immunomagnetic separation-bacteriophage assay for the detection of Salmonella enteritidis and Escherichia coli O157:H7 in food	2003	10.1016/s0168-1605(02)00483-x	Article	English	71	Favrin S.J., Jassim S.A., Griffiths M.W.	Scopus/Web of Science
1515	A European outbreak of Salmonella enterica serotype typhimurium definitive phage type 204b in 2000	2003	10.1046/j.1469-0691.2003.00655.x	Article	English	41	Crook P.D., Aguilera J.F., Threlfall E.J., O'Brien S.J., Sigmundsdóttir G., Wilson D., Fisher I.S.T., Ammon A., Briem H., Cowden J.M., Locking M.E., Tschäpe H., van Pelt W., Ward L.R., Widdowson M.A.	Scopus
1516	Biocontrol of Listeria monocytogenes on fresh-cut produce by treatment with lytic bacteriophages and a bacteriocin	2003	10.1128/aem.69.8.4519-4526.2003	Article	English	320	Leverentz B., Conway W.S., Camp M.J., Janisiewicz W.J., Abuladze T., Yang M., Saftner R., Sulakvelidze A.	Scopus/Web of Science/PubMed
1517	Antimicrobial-resistant Salmonella serovars isolated from imported foods	2003	10.1016/s0168-1605(02)00402-6	Article	English	83	Zhao S., Datta A.R., Ayers S., Friedman S., Walker R.D., White D.G.	Scopus
1518	Escherichia coli O157 diversity with respect to survival during drying on concrete	2003	10.4315/0362-028x-66.5.780	Article	English	12	Avery S.M., Buncic S.	Scopus
1519	Discovery and development of biological agents to control crop pests [Descoberta e desenvolvimento de agentes de controle biológico de pragas de culturas]	2003	10.1590/s1519-566x2003000200001	Article	Portuguese	30	Slininger P.J., Behle R.W., Jackson M.A., Schisler D.A.	Scopus
1520	Comparative electrochemical inactivation of bacteria and bacteriophage	2003	10.1016/s0043-1354(03)00009-5	Article	English	149	Drees K.P., Abbaszadegan M., Maier R.M.	Scopus/Web of Science
1521	Functions and safety of foods	2003	10.1271/nogeikagaku1924.77.563	Article	Japanese	0	Matsuda H.	Scopus
1522	United States Department of Agriculture - Agricultural Research Service research on pre-harvest prevention of mycotoxins and mycotoxigenic fungi in US crops	2003	10.1002/ps.724	Article	English	174	Cleveland T.E., Dowd P.F., Desjardins A.E., Bhatnagar D., Cotty P.J.	Scopus/Web of Science/PubMed
1523	Investigation of an outbreak of E. coli O157 infections associated with a trip to France of schoolchildren from Somerset, England.	2003	10.2807/esm.08.04.00406-en	Article	English	14	Duffell E., Espié E., Nichols T., Adak G.K., De Valk H., Anderson K., Stuart J.M.	Scopus/PubMed
1524	Potential applications of protective cultures in cook-chill catering	2003	10.1016/s0956-7135(02)00050-6	Article	English	17	Rodgers S.	Scopus
1525	Reporter bacteriophage assays as a means to detect foodborne pathogenic bacteria	2002	10.1016/s0963-9969(02)00094-7	Article	English	44	Goodridge L., Griffiths M.	Scopus/Web of Science
1526	Commercial bacterial starter cultures for fermented foods of the future	2002	10.1016/s0168-1605(02)00238-6	Article	English	164	Hansen E.B.	Scopus
1527	Emerging foodborne pathogens	2002	10.1016/s0168-1605(02)00232-5	Article	English	306	Tauxe R.V.	Scopus/Web of Science/PubMed
1528	Product development strategies for foods in the era of molecular biotechnology	2002	10.1023/a:1020612405794	Article	English	8	Kondo J.K., Johansen E.	Scopus
1529	Biocontrol of Listeria monocytogenes in a model cultured milk (lben) by in situ bacteriocin production from Lactococcus lactis ssp. lactis	2002	10.1046/j.1471-0307.2002.00053.x	Article	English	28	Benkerroum N., Ghouati Y., Ghalfi H., Elmejdoub T., Roblain D., Jacques P., Thonart P.	Scopus
1530	Transmission and control of Escherichia coli O157:H7 - A review	2002	10.4141/a02-021	Review	English	106	Bach S.J., McAllister T.A., Veira D.M., Gannon V.P.J., Holley R.A.	Scopus/Web of Science
1531	Verotoxigenic Escherichia coli (VTEC): A major public health threat in Canada	2002	10.1155/2002/383840	Article	English	33	Woodward D.L., Clark C.G., Caldeira R.A., Ahmed R., Rodgers F.G.	Scopus
1532	An evaluation of the risk assessment method used by Environmental Health Officers when inspecting food businesses	2002	10.1080/0960312021000001005	Article	English	6	Mullen L.A., Cowden J.M., Cowden D., Wong R.	Scopus
1533	Assurance® enzyme immunoassay eight hour method for detection of enterohemorrhagic Escherichia coli O157:H7 in raw and cooked beef (modification of AOAC official method 996.10): Collaborative study	2002	10.1093/jaoac/85.5.1037	Article	English	10	Feldsine P.T., Kerr D.E., Leung S.C., Lienau A.H., Miller S.M., Mui L.A., Anderson G., Beasley M., Dillon J., Dombroski P., Forgey R., Hernandez C., Hopkins S., Johnson K., Meier J., Nguyen T., Ortega R., Reynolds J., Smith J., Solis D., Summers C., Terry J., Tuncan E., Vrana D., Warren W., Wood S.	Scopus
1534	Visual immunoprecipitate assay eight hour method for detection of enterohemorrhagic Escherichia coli O157:H7 in raw and cooked beef (modification of AOAC official method 996.09): Collaborative study	2002	10.1093/jaoac/85.5.1029	Article	English	7	Feldsine P.T., Kerr D.E., Leung S.C., Lienau A.H., Moser R.F., Mui L.A., Anderson G., Beasley M., Clements S., Dillon J., Dombroski P., Forgey R., Gartside S., Hernandez C., Hopkins S., Johnson K., Meier J., Nguyen T., Ortega R., Reynolds J., Smith J., Solis D., Summers C., Terry J., Tuncan E., Vrana D., Warren W., Wood S.	Scopus
1535	Food microbiology - Non-dairy	2002	10.1093/jaoac/85.1.262	Article	English	1	Hammack T.S., Andrews W.H.	Scopus
1536	Salmonella enterica serotype Enteritidis phage type 4b outbreak associated with bean sprouts	2002	10.3201/eid0804.010213	Article	English	47	Van Duynhoven Y.T.H.P., Widdowson M.-A., De Jager C.M., Fernandes T., Neppelenbroek S., Van Den Brandhof W., Wannet W.J.B., Van Kooij J.A., Rietveld H.J.M., Van Pelt W.	Scopus
1537	Results of Salmonella isolation from poultry products, poultry, poultry environment, and other characteristics	2002	10.1637/0005-2086(2002)046[0017:rosifp]2.0.co;2	Article	English	68	Roy P., Dhillon A.S., Lauerman L.H., Schaberg D.M., Bandli D., Johnson S.	Scopus
1538	Exposure of Listeria monocytogenes within an epidemic caused by butter in Finland	2001	10.1016/s0168-1605(01)00532-3	Article	English	76	Maijala R., Lyytikäinen O., Johansson T., Autio T., Aalto T., Haavisto L., Honkanen-Buzalski T.	Scopus
1539	Growth of Salmonella enteritidis in artificially contaminated eggs: The effects of inoculum size and suspending media	2001	10.1016/s0168-1605(01)00540-2	Article	English	45	Cogan T.A, Domingue G., Lappin-Scott H.M, Benson C.E, Woodward M.J, Humphrey T.J	Scopus/Web of Science
1540	The isolation of antibiotic-resistant salmonella from retail ground meats	2001	10.1056/nejmoa010315	Article	English	388	White D.G., Zhao S., Sudler R., Ayers S., Friedman S., Chen S., McDermott P.F., McDermott S., Wagner D.D., Meng J.	Scopus
1541	A survey of the prevalence of Escherichia coli O157 in raw meats, raw cow's milk and raw-milk cheeses in south-east Scotland	2001	10.1016/s0168-1605(00)00490-6	Article	English	87	Coia J.E., Johnston Y., Steers N.J., Hanson M.F.	Scopus
1542	Elution, detection, and quantification of polio I, bacteriophages, Salmonella montevideo, and Escherichia coli O157:H7 from seeded strawberries and tomatoes	2001	10.4315/0362-028x-64.3.292	Article	English	32	Lukasik J., Bradley M.L., Scott T.M., Hsu W.-Y., Farrah S.R., Tamplin M.L.	Scopus
1543	Monitoring of layer feed and eggs for Salmonella in eastern Japan between 1993 and 1998	2001	10.4315/0362-028x-64.5.734	Article	English	45	Shirota K., Katoh H., Murase T., Ito T., Otsuki K.	Scopus
1544	Multiplication in egg yolk and survival in egg albumen of Salmonella enterica serotype Enteritidis strains of phage types 4, 8, 13a, and 14b	2001	10.4315/0362-028x-64.6.865	Article	English	34	Gast R.K., Holt P.S.	Scopus
1545	Viability, efficacy, and storage stability of freeze-dried biocontrol agent Candida sake using different protective and rehydration media	2001	10.4315/0362-028x-64.6.856	Article	English	83	Abadias M., Teixidó N., Usall J., Benabarre A., Viñas I.	Scopus
1546	Attempts to utilize bacteriophage to combat salmonella enterica serovar enteritidis infection in chickens	2001	10.1111/j.1745-4565.2001.tb00305.x	Article	English	79	Sklar I.B., Joerger R.D.	Scopus
1547	Insect pathogens as biological control agents: Do they have a future?	2001	10.1006/bcon.2001.0938	Article	English	525	Lacey L.A., Frutos R., Kaya H.K., Vail P.	Scopus
1548	Nannocystis exedens: A potential biocompetitive agent against Aspergillus flavus and Aspergillus parasiticus	2001	10.4315/0362-028x-64.7.1030	Article	English	28	Taylor W.J., Draughon F.A.	Scopus
1549	Examination of bacteriophage as a biocontrol method for Salmonella on fresh-cut fruit: A model study	2001	10.4315/0362-028x-64.8.1116	Article	English	253	Leverentz B., Conway W.S., Alavidze Z., Janisiewicz W.J., Fuchs Y., Camp M.J., Chighladze E., Sulakvelidze A.	Scopus/Web of Science/PubMed
1550	Characterization of microorganisms and biomarker development from global ESI-MS/MS analyses of cell lysates	2000	10.1021/ac991307n	Article	English	48	Xiang F., Anderson G.A., Veenstra T.D., Lipton M.S., Smith R.D.	Scopus/Web of Science/PubMed
1551	Genomics, molecular genetics and the food industry	2000	10.1016/s0168-1656(00)00202-9	Article	English	22	Pridmore R.D., Crouzillat D., Walker C., Foley S., Zink R., Zwahlen M.-C., Brüssow H., Pétiard V., Mollet B.	Scopus
1552	Fauna dynamics within a prototype integrated fruit production orchard, nova scotia, Canada	2000	10.17660/actahortic.2000.525.70	Conference Paper	English	0	Smith R.F., O'flaherty C., Rigby S., Gaul S.O., Goulet H.	Scopus/Web of Science
1553	Novel cultures for cheese improvement	2000	10.1016/s0924-2244(00)00057-1	Article	English	44	Ross R.Paul, Stanton C., Hill C., F. Fitzgerald G., Coffey A.	Scopus/Web of Science
1554	The detection of enterotoxins and toxic shock syndrome toxin genes in Staphylococcus aureus by polymerase chain reaction	2000	10.4315/0362-028x-63.4.479	Article	English	147	Mclauchlin J., Narayanan G.L., Mithani V., O'Neill G.	Scopus
1555	Thermal and chemical inactivation of indigenous Streptococcus thermophilus bacteriophages isolated from Argentinian dairy plants	2000	10.4315/0362-028x-63.4.509	Article	English	54	Binetti A.G., Reinheimer J.A.	Scopus
1556	Deposition of phage type 4 and 13a Salmonella enteritidis strains in the yolk and albumen of eggs laid by experimentally infected hens	2000	10.2307/1593116	Article	English	96	Gast R.K., Holt P.S.	Scopus
1557	Inactivation of Lactobacillus helveticus bacteriophages by thermal and chemical treatments	1999	10.4315/0362-028x-62.8.894	Article	English	51	Quiberoni A., Suárez V.B., Reinheimer J.A.	Scopus
1558	Biological control of postharvest decays of apple can prevent growth of Escherichia coli O157:H7 in apple wounds	1999	10.4315/0362-028x-62.12.1372	Article	English	87	Janisiewicz W.J., Conway W.S., Leverentz B.	Scopus/Web of Science/PubMed
1559	Hurdles and bottlenecks on the road to biocontrol of plant pathogens	1999	10.1071/ap99007	Article	English	21	Fravel D.	Scopus/Web of Science
1560	Combinatorial chemistry and its applications in agriculture and food	1999	10.1007/978-1-4615-4729-7_8	Conference Paper	English	6	Wong D.W.S., Robertson G.H.	Scopus
1561	Growth control of Listeria monocytogenes on cold-smoked salmon using a competitive lactic acid bacteria flora	1999	10.4315/0362-028x-62.4.336	Article	English	120	Nilsson L., Gram L., Huss H.H.	Scopus
1562	Consumer attitudes and behaviours - Key risk factors in an outbreak of Salmonella Typhimurium phage type 12 infection sourced to chicken nuggets	1999	10.1111/j.1467-842x.1999.tb01228.x	Article	English	25	Kenny B., Hall R., Cameron S.	Scopus/Web of Science/PubMed
1563	Significance of microbial biofilms in food industry: A review	1998	10.1016/s0168-1605(98)00060-9	Review	English	730	Kumar C.G., Anand S.K.	Scopus/Web of Science
1564	Identification and characterization of nucleotide sequence differences in three virulence-associated genes of Listeria monocytogenes strains representing clinically important serotypes	1998	10.1007/s002849900315	Article	English	33	Vines A., Swaminathan B.	Scopus
1565	Bacteriocinogenic lactic acid bacteria for the biopreservation of meat and meat products	1998	10.1016/s0309-1740(98)90044-4	Article	English	162	Hugas M.	Scopus/Web of Science
1566	Factors involved in recent outbreaks of Escherichia coli O157:H7 in Scotland and recommendations for its control	1998	10.1111/j.1745-4565.1998.tb00228.x	Article	English	25	Pennington H.	Scopus
1567	The biotechnology of lactic acid bacteria with emphasis on applications in food safety and human health	1998	10.23986/afsci.72862	Article	English	29	Daly C., Davis R.	Scopus/Web of Science
1568	Plasmid-mediated resistance to antimicrobial agents among listeriae	1998	10.4315/0362-028x-61.11.1459	Article	English	67	Lemaître J.-P., Echchannaoui H., Michaut G., Divies C., Rousset A.	Scopus
1569	The role of natural antimicrobials in food/packaging biopreservation	1998	10.1177/875608799801400306	Article	English	31	Nicholson M.D.	Scopus/Web of Science
1570	Microbial and sensory changes in vacuum-packed frankfurter-type sausage by Lactobacillus alimentarius and fate of inoculated Salmonella enteritidis	1998	10.1006/fmic.1997.0138	Article	English	15	Kotzekidou P., Bloukas J.G.	Scopus
1571	Construction and expression of a bifunctional single-chain antibody against Bacillus cereus Spores	1998	10.1128/aem.64.7.2490-2496.1998	Article	English	11	Koo K., Foegeding P.M., Swaisgood H.E.	Scopus
1572	Development of a streptavidin-conjugated single-chain antibody that binds Bacillus cereus spores	1998	10.1128/aem.64.7.2497-2502.1998	Article	English	13	Koo K., Foegeding P.M., Swaisgood H.E.	Scopus
1573	Development of thermal inactivation models for Salmonella enteritidis and Escherichia coli O157:H7 with temperature, pH and NaCl as controlling factors	1997	10.1016/s0168-1605(97)00085-8	Article	English	130	Blackburn C.D.W., Curtis L.M., Humpheson L., Billon C., McClure P.J.	Scopus
1574	Virus decay and its causes in coastal waters	1997	10.1128/aem.63.1.77-83.1997	Article	English	234	Noble R.T., Fuhrman J.A.	Scopus
1575	Biopreservation by lactic acid bacteria	1996	10.1007/bf00395940	Review	English	566	Stiles M.E.	Scopus/Web of Science
1576	Host specificity of Altica carduorum Guer. (Chrysomelidae: Coleoptera), a defoliator of Cirsium arvense (L.) Scop. (Asteraceae) from North-western China	1996	10.1080/09583159631154	Article	English	12	Wan F.-H., Harris P., Cai L.-M., Zhang M.-X.	Scopus/Web of Science
1577	Analysis of Lactobacillus phages and bacteriocins in American dairy products and characterization of a phage isolated from yogurt	1996	10.1128/aem.62.6.2111-2116.1996	Article	English	47	Kiliç A.O., Pavlova S.I., Ma W.-G.E., Tao L.	Scopus
1578	Potential for use of bacteriocin-producing lactic acid bacteria in the preservation of meats	1996	10.4315/0362-028x-59.13.64	Article	English	70	McMullen L.M., Stiles M.E.	Scopus/Web of Science/PubMed
1579	Characterization of Hsd Plasmid in Salmonella Typhi	1995	10.3358/shokueishi.36.404	Article	English	1	Ishiwata N., Tanimura A., Miyahara M., Mise K.	Scopus
1580	Salmonella in eggs	1994	10.1111/j.1467-3010.1994.tb00543.x	Article	English	4	Kinderlerer J.L.	Scopus
1581	Antibiosis Revisited: Bacteriocins Produced by Dairy Starter Cultures	1993	10.3168/jds.s0022-0302(93)77574-8	Article	English	62	Barefoot S.F., Nettles C.G.	Scopus/Web of Science/PubMed
1582	A foodborne outbreak of gastroenteritis involving two different pathogens	1992	10.1093/oxfordjournals.aje.a116539	Article	English	26	Meehan P.J., Atkeson T., Kepner D.E., Melton M.	Scopus/Web of Science
1583	The use of plasmid profiles and nucleic acid probes in epidemiologic investigations of foodborne, diarrheal diseases	1991	10.1016/0168-1605(91)90049-u	Article	English	36	Wachsmuth I.K., Kiehlbauch J.A., Bopp C.A., Cameron D.N., Strockbine N.A., Wells J.G., Blake P.A.	Scopus/Web of Science
1584	Strategies for genetic modification of lactococci	1990	10.1080/08905439009549767	Article	English	5	Teuber M.	Scopus
1585	Phage Therapy Pharmacology: Calculating Phage Dosing	2011	10.1016/b978-0-12-387044-5.00001-7	Review; Book Chapter	English	54	Abedon, S	Web of Science
1586	The use of a bacteriophage cocktail as a biocontrol measure to reduce Salmonella enterica serovar Enteritidis contamination in ground meat and goat cheese	2015	10.1080/09583157.2015.1018815	Article	English	7	Jorquera, D; Navarro, C; Rojas, V; Turra, G; Robeson, J; Borie, C	Web of Science
1587	Growing Trend of Fighting Infections in Aquaculture Environment-Opportunities and Challenges of Phage Therapy	2020	10.3390/antibiotics9060301	Review	English	5	Kowalska, JD; Kazimierczak, J; Sowinska, PM; Wojcik, EA; Siwicki, AK; Dastych, J	Web of Science
1588	The Use of Bacteriophage for Detection and Biocontrol of Foodborne Pathogen	2018	10.14334/wartazoa.v28i1.1791	Article	Indonesian	0	Ariyanti, T	Web of Science
1589	Seasonal variation of bacterial communities in shellfish harvesting waters: Preliminary study before applying phage therapy	2015	10.1016/j.marpolbul.2014.11.019	Article	English	11	Pereira, C; Santos, L; Silva, AP; Silva, YJ; Cunha, A; Romalde, JL; Nunes, ML; Almeida, A	Web of Science
1590	Strategies to Encapsulate the Staphylococcus aureus Bacteriophage phiIPLA-RODI	2018	10.3390/v10090495	Article	English	5	Gonzalez-Menendez, E; Fernandez, L; Gutierrez, D; Pando, D; Martinez, B; Rodriguez, A; Garcia, P	Web of Science
1591	Bacteriophages: the possible solution to treat infections caused by pathogenic bacteria	2017	10.1139/cjm-2017-0030	Review	English	29	El-Shibiny, A; El-Sahhar, S	Web of Science
1592	Isolation and Characterization of Listeria phages for Control of Growth of Listeria monocytogenes in Milk	2017	10.5851/kosfa.2017.37.2.320	Article	English	13	Lee, S; Kim, MG; Lee, HS; Heo, S; Kwon, M; Kim, GB	Web of Science
1593	EVALUATION OF BACTERIOPHAGE AV-08 FOR SIMULTANEOUS BIOCONTROL OF SALMONELLA MONTEVIDEO AND ESCHERICHIA COLI O157:H7 IN EXPERIMENTALLY CONTAMINATED CHICKEN SKIN	2012	10.1111/j.1745-4565.2012.00381.x	Article	English	6	Lopez-Cuevas, O; Campo, NCD; Leon-Felix, J; Valdez-Torres, B; Chaidez, C	Web of Science
1594	Characterization and complete genome sequence of the Shigella bacteriophage pSf-1	2013	10.1016/j.resmic.2013.08.007	Article	English	29	Jun, JW; Kim, JH; Shin, SP; Han, JB; Chai, JY; Park, SC	Web of Science
1595	Bacteriophages with Potential to Inactivate Aeromonas hydrophila in Cockles: In Vitro and In Vivo Preliminary Studies	2021	10.3390/antibiotics10060710	Article	English	1	Duarte, J; Pereira, C; Costa, P; Almeida, A	Web of Science/PubMed
1596	Bacteriophage P22 to challenge Salmonella in foods	2014	10.1016/j.ijfoodmicro.2014.08.037	Article	English	45	Zinno, P; Devirgiliis, C; Ercolini, D; Ongeng, D; Mauriello, G	Web of Science
1597	Phage Therapy as an Approach to Control Salmonella enterica serotype Enteritidis Infection in Mice	2019	10.1590/0037-8682-0290-2019	Article	English	7	Dallal, MMS; Nikkhahi, F; Alimohammadi, M; Douraghi, M; Rajabi, Z; Foroushani, AR; Azimi, A; Fardsanei, F	Web of Science
1598	Listeria monocytogenes: A Target for Bacteriophage Biocontrol	2015	10.1111/1541-4337.12153	Review	English	16	Strydom, A; Witthuhn, CR	Web of Science
1599	Post-harvest application of lytic bacteriophages for biocontrol of food-borne pathogens and spoilage bacteria	2013	10.2376/0005-9366-126-357	Article	English	10	Hertwig, S; Hammerl, JA; Appel, B; Alter, T	Web of Science
1600	Effectiveness of a phage cocktail as a biocontrol agent against L. monocytogenes biofilms	2017	10.1016/j.foodcont.2016.10.056	Article	English	35	Sadekuzzaman, M; Yang, S; Mizan, MFR; Kim, HS; Ha, SD	Web of Science
1601	Isolation and Identification of Escherichia coli O157:H7 Lytic Bacteriophage from Environment Sewage	2021	10.1155/2021/7383121	Article	English	0	Sjahriani, T; Wasito, EB; Tyasningsih, W	Web of Science
1602	Biocontrol of Salmonella Typhimurium in Raw Salmon Fillets and Scallop Adductors by Using Bacteriophage SLMP1	2018	10.4315/0362-028x.jfp-17-525	Article	English	1	Xu, DQ; Jiang, YH; Wang, LZ; Yao, L; Li, FL; Zhai, YX; Zhang, Y	Web of Science
1603	Treatment with lauric arginate ethyl ester and commercial bacteriophage, alone or in combination, inhibits Listeria monocytogenes in chicken breast tissue	2017	10.1016/j.foodcont.2017.02.021	Article	English	13	Yang, S; Sadekuzzaman, M; Ha, SD	Web of Science
1604	Ethanol adaptation in foodborne bacterial pathogens	2021	10.1080/10408398.2020.1746628	Review	English	1	He, SK; Fong, KR; Wang, SY; Shi, XM	Web of Science
1605	Biocontrol potential of phage Deep-Blue against psychrotolerant Bacillus weihenstephanensis	2019	10.1016/j.foodcont.2019.03.014	Article	English	3	Hock, L; Leprince, A; Tournay, M; Gillis, A; Mahillon, J	Web of Science
1606	Characterization of a broad host-spectrum virulent Salmonella bacteriophage fmb-p1 and its application on duck meat	2017	10.1016/j.virusres.2017.05.001	Article	English	26	Wang, CB; Chen, QM; Zhang, C; Yang, J; Lu, ZX; Lu, FX; Bie, XM	Web of Science
1607	Immobilization of bacteriophages on modified silica particles	2010	10.1016/j.biomaterials.2009.11.029	Article	English	77	Cademartiri, R; Anany, H; Gross, I; Bhayani, R; Griffiths, M; Brook, MA	Web of Science
1608	Characterization of the narrow-spectrum bacteriophage LSE7621 towards Salmonella Enteritidis and its biocontrol potential on lettuce and tofu	2020	10.1016/j.lwt.2019.108791	Article	English	6	Liu, AP; Liu, YL; Peng, L; Cai, XZ; Shen, L; Duan, MP; Ning, Y; Liu, SL; Li, CY; Liu, YT; Chen, H; Wu, WJ; Wang, XH; Hu, B; Li, C	Web of Science
1609	Inhibition of biofilm formation on UF membrane by use of specific bacteriophages	2009	10.1016/j.memsci.2009.06.036	Article	English	62	Goldman, G; Starosvetsky, J; Armon, R	Web of Science
1610	Nuts and Grains: Microbiology and Preharvest Contamination Risks	2018	10.1128/microbiolspec.pfs-0023-2018	Article	English	8	Brar, PK; Danyluk, MD	Web of Science
1611	Trisodium phosphate enhanced phage lysis of Listeria monocytogenes growth on fresh-cut produce	2017	10.1016/j.lwt.2017.08.014	Article	English	4	Oladunjoye, AO; Singh, S; Ijabadeniyi, OA	Web of Science
1612	Evaluation of Commercial Prototype Bacteriophage Intervention Designed for Reducing O157 and Non-O157 Shiga-Toxigenic Escherichia coli (STEC) on Beef Cattle Hide	2018	10.3390/foods7070114	Article	English	8	Tolen, TN; Xie, YC; Hairgrove, TB; Gill, JJ; Taylor, TM	Web of Science
1613	Food biopreservation: promising strategies using bacteriocins, bacteriophages and endolysins	2010	10.1016/j.tifs.2010.04.010	Review	English	125	Garcia, P; Rodriguez, L; Rodriguez, A; Martinez, B	Web of Science
1614	Rapid pathogen detection tools in seafood safety	2018	10.1016/j.cofs.2018.05.013	Review	English	4	Bavisetty, CB; Vu, HTK; Benjakul, S; Vongkamjan, K	Web of Science
1615	Non-thermal approach to Listeria monocytogenes inactivation in milk: The combined effect of high pressure, pediocin PA-1 and bacteriophage P100	2020	10.1016/j.fm.2019.103315	Article	English	22	Komora, N; Maciel, C; Pinto, CA; Ferreira, V; Brandao, TRS; Saraiva, JMA; Castro, SM; Teixeira, P	Web of Science
1616	Overview of the Impact of Epidemic-Assistance Investigations of Foodborne and Other Enteric Disease Outbreaks, 1946-2005	2011	10.1093/aje/kwr308	Article	English	6	Wright, AP; Gould, LH; Mahon, B; Sotir, MJ; Tauxe, RV	Web of Science
1617	Phage Inhibition of Escherichia coli in Ultrahigh-Temperature-Treated and Raw Milk	2013	10.1089/fpd.2012.1473	Article	English	16	McLean, SK; Dunn, LA; Palombo, EA	Web of Science
1618	Use of a bacteriophage cocktail to control Salmonella in food and the food industry	2013	10.1016/j.ijfoodmicro.2013.05.009	Article	English	92	Spricigo, DA; Bardina, C; Cortes, P; Llagostera, M	Web of Science
1619	Innovative hurdle system towards Listeria monocytogenes inactivation in a fermented meat sausage model- high pressure processing assisted by bacteriophage P100 and bacteriocinogenic Pediococcus acidilactici	2021	10.1016/j.foodres.2021.110628	Article	English	0	Komora, N; Maciel, C; Amaral, RA; Fernandes, R; Castro, SM; Saraiva, JA; Teixeira, P	Web of Science
1620	Detection Methodologies for Pathogen and Toxins: A Review	2017	10.3390/s17081885	Review	English	52	Alahi, MEE; Mukhopadhyay, SC	Web of Science
1621	Evaluation of the safety and efficacy of Listex (TM) P100 for reduction of pathogens on different ready-to-eat (RTE) food products EFSA Panel on Biological Hazards (BIOHAZ)	2016	10.2903/j.efsa.2016.4565	Article	English	0	Allende, A; Bolton, D; Chemaly, M; Davies, R; Escamez, PSF; Girones, R; Herman, L; Koutsoumanis, K; Lindqvist, R; Norrung, B; Ricci, A; Robertson, L; Ru, G; Sanaa, M; Simmons, M; Skandamis, P; Snary, E; Speybroeck, N; Ter Kuile, B; Threlfall, J; Wahlstrom, H	Web of Science
1622	Identification of a novel bacterial receptor that binds tail tubular proteins and mediates phage infection of Vibrio parahaemolyticus	2020	10.1080/22221751.2020.1754134	Article	English	7	Hu, MZ; Zhang, H; Gu, D; Ma, Y; Zhou, XH	Web of Science
1623	Food safety hazards associated with ready-to-bake cookie dough and its ingredients	2017	10.1016/j.foodcont.2016.10.010	Article	English	13	Wu, S; Ricke, SC; Schneider, KR; Ahn, S	Web of Science
1624	Application of bacteriophages in simultaneously controlling Escherichia coli O157:H7 and extended-spectrum beta-lactamase producing Escherichia coli	2018	10.1007/s00253-018-9399-1	Article	English	12	Son, HM; Duc, HM; Masuda, Y; Honjoh, K; Miyamoto, T	Web of Science
1625	RETRACTED: Structure-based development and optimization of therapy antibody drugs against TNF alpha (Retracted article. See vol. 48, pg. 319, 2016)	2015	10.1007/s00726-015-1954-9	Article; Retracted Publication	English	1	Fu, WY; Wang, XZ; Yang, WL; Takeda, H; Hu, S; Lou, ZY; Zhao, J; Bethune, AN; Guo, YJ	Web of Science
1626	Application of bacteriophage in rapid detection of Escherichia coli in foods	2021	10.1016/j.cofs.2020.12.015	Article	English	0	Wang, J; Kanach, A; Han, RW; Applegate, B	Web of Science
1627	Microbial contamination and purification of bivalve shellfish: Crucial aspects in monitoring and future perspectives - A mini-review	2011	10.1016/j.foodcont.2010.11.032	Review	English	85	Oliveira, J; Cunha, A; Castilho, F; Romalde, JL; Pereira, MJ	Web of Science
1628	The use of bacteriophages to control and detect pathogens in the dairy industry	2020	10.1111/1471-0307.12641	Review	English	2	O'Sullivan, L; Bolton, D; McAuliffe, O; Coffey, A	Web of Science
1629	Using millimeter-waves for rapid detection of pathogenic bacteria in food based on bacteriophage	2019	10.1002/eng2.12026	Article	English	0	Sultan, KS; Ali, TA; Fahmy, NA; El-Shibiny, A	Web of Science
1630	Prediction of Listeria monocytogenes ATCC 7644 growth on fresh-cut produce treated with bacteriophage and sucrose monolaurate by using artificial neural network	2017	10.1016/j.lwt.2016.10.042	Article	English	14	Oladunjoye, AO; Oyewole, SA; Singh, S; Ijabadeniyi, OA	Web of Science
1631	Control of campylobacter in poultry industry from farm to poultry processing unit: A review	2017	10.1080/10408398.2014.935847	Review	English	35	Umaraw, P; Prajapati, A; Verma, AK; Pathak, V; Singh, VP	Web of Science
1632	SalmoFresh (TM) effectiveness in controlling Salmonella on romaine lettuce, mung bean sprouts and seeds	2019	10.1016/j.ijfoodmicro.2019.108250	Article	English	18	Zhang, X; Niu, YD; Nan, YC; Stanford, K; Holley, R; McAllister, T; Narvaez-Bravo, C	Web of Science
1633	Growth inhibitory effect of bacteriophages isolated from western and southern coastal areas of Korea against Vibrio parahaemolyticus in Manila clams	2016	10.1007/s13765-016-0162-y	Article	English	6	Chang, HJ; Hong, J; Lee, N; Chun, HS; Kim, HY; Choi, SW; Ok, G	Web of Science
1634	Alternatives to antibiotics: a symposium on the challenges and solutions for animal production	2013	10.1017/s1466252313000030	Article	English	86	Seal, BS; Lillehoj, HS; Donovan, DM; Gay, CG	Web of Science
1635	Bio-control of Salmonella spp. in carrot salad and raw chicken skin using lytic bacteriophages	2020	10.1016/j.lwt.2020.109039	Article	English	2	Kumar, RN; Bhima, B; Kumar, PU; Ghosh, S	Web of Science
1636	Development of transient phage resistance in Campylobacter coil against the group II phage CP84	2015	10.2376/0005-9366-128-141	Article	English	2	Orquera, S; Hertwig, S; Alter, T; Hammerl, JA; Jirova, A; Golz, G	Web of Science
1637	Identification of Pseudomonas fluorescens strains isolated from raw pork and chicken that produce siderophores antagonistic towards foodborne pathogens	1995	10.4315/0362-028x-58.12.1340	Article	English	31	Cheng, CM; Doyle, MP; Luchansky, JB	Web of Science
[truncated: 239 more rows]

## Sheet: Duplicates
Item	Title	Year	DOI	Document Type	Language	Cited By	Author(s)	Repository	Duplicate Type
[truncated: 1,445 more rows]

## Sheet: Without DOI
Item	Title	Year	DOI	Document Type	Language	Cited By	Author(s)	Repository
[truncated: 229 more rows]
