# Supplementary material for: Systematic review and meta-analysis: the efficiency of bacteriophages previously patented against pathogenic bacteria on food
Source: Syst Rev. 2023 Oct 28;12:201. doi: 10.1186/s13643-023-02352-9 (PMC10612260; doi:10.1186/s13643-023-02352-9)
Supplement: Supplementary file 2 — Additional file 2: Table 2s. [file 13643_2023_2352_MOESM2_ESM.xlsx]

## Sheet: Hoja1
Item	Title	Year	DOI	Language	Repository	Automatic script
1	Examination of bacteriophage as a biocontrol method for Salmonella on fresh-cut fruit: A model study	2001	10.4315/0362-028x-64.8.1116	English	Scopus/Web of Science/PubMed	YES
2	Effect of phage on survival of Salmonella enteritidis during manufacture and storage of cheddar cheese made from raw and pasteurized milk	2001	10.4315/0362-028x-64.7.927	English	Web of Science	YES
3	Optimizing Concentration and Timing of a Phage Spray Application To Reduce Listeria monocytogenes on Honeydew Melon Tissue	2001	DOI: 10.4315/0362-028X-67.8.1682	English	Pubmed	NO
4	Biocontrol of Listeria monocytogenes on Fresh-Cut Produce by Treatment with Lytic Bacteriophages and a Bacteriocin	2003	DOI: 10.1128/AEM.69.8.4519–4526.2003	English	Pubmed	NO
5	Suppression of Salmonella Growth by Wild-Type and Large-Plaque Variants of Bacteriophage Felix O1 in Liquid Culture and on Chicken Frankfurters	2003	DOI: 10.4315/0362-028x-66.2.220	English	Pubmed	NO
6	Bacteriophage P100 for control of Listeria monocytogenes in foods: Genome sequence, bioinformatic analyses, oral toxicity study, and application	2005	DOI: 10.1016/j.yrtph.2005.08.005	English	Pubmed	NO
7	Virulent Bacteriophage for Efficient Biocontrol of Listeria monocytogenes in Ready-To-Eat Foods	2008	doi:10.1128/AEM.01711-08	English	Pubmed	YES
8	Bacteriophage Significantly Reduces Listeria monocytogenes on Raw Salmon Fillet Tissue3	2010	DOI:10.4315/0362-028X-73.1.32	English	Pubmed	NO
9	Reduction of listeria monocytogenes on the surface of fresh channel catfish fillets by bacteriophage listex p100	2010	10.1089/fpd.2009.0432	English	Scopus/Web of Science/PubMed	YES
10	Use of Logistic Regression for Prediction of the Fate of Staphylococcus aureus in Pasteurized Milk in the Presence of Two Lytic Phages	2010	doi:10.1128/AEM.00613-10	English	Pubmed	NO
11	Application of a bacteriophage cocktail to reduce Salmonella Typhimurium U288 contamination on pig skin	2011	doi:10.1016/j.ijfoodmicro.2011.08.015	English	Pubmed	NO
12	Bacteriophage biocontrol of Listeria monocytogenes on soft ripened white mold and red-smear cheeses	2011	DOI: 10.4161/bact.1.2.15662	English	Pubmed	NO
13	Occurrence of Listeria spp. in Brazilian fresh sausage and control of Listeria monocytogenes using bacteriophage P100	2011	doi.org/10.1016/j.foodcont.2010.12.001	English	Web of Science	NO
14	Phage-based biocontrol strategies to reduce foodborne pathogens in foods	2011	DOI: 10.4161/bact.1.3.17629	English	Pubmed	NO
15	Efficacy of bacteriophage LISTEX™P100 combined with chemical antimicrobials in reducing Listeria monocytogenes in cooked turkey and roast beef	2013	10.1016/j.ijfoodmicro.2013.08.018	English	Scopus/Web of Science	NO
16	Post-harvest application of lytic bacteriophages for biocontrol of food-borne pathogens and spoilage bacteria	2013	DOI:10.2376/0005-9366-126-357	English	Pubmed	NO
17	Use of a bacteriophage cocktail to control Salmonella in food and the food industry	2013	10.1016/j.ijfoodmicro.2013.05.009	English	Web of Science	YES
18	Antibacterial bioagents based on principles of bacteriophage biology: An overview	2014	10.1093/cid/cit771	English	Scopus	NO
19	Control of Listeria monocytogenes growth in soft cheeses by bacteriophage P100	2014	10.1590/s1517-83822014000100003	English	Scopus/Web of Science/PubMed	YES
20	Effectiveness of a bacteriophage in reducing Listeria monocytogenes on fresh-cut fruits and fruit juices	2014	10.1016/j.fm.2013.08.018	English	Scopus/Web of Science	YES
21	Bacteriophage cocktail significantly reduces or eliminates Listeria monocytogenes contamination on lettuce, apples, cheese, smoked salmon and frozen foods	2015	10.1016/j.fm.2015.06.006	English	Scopus/Web of Science/PubMed	YES
22	Biopreservative methods to control the growth of foodborne pathogens on fresh-cut lettuce	2015	10.1016/j.ijfoodmicro.2015.07.015	English	Scopus/Web of Science/PubMed	YES
23	The challenge of controlling foodborne diseases: bacteriophages as a new biotechnological tool	2015	DOI: 10.4067/S0716-10182015000700010	English	Pubmed	NO
24	Bacteriophages safely reduce Salmonella contamination in pet food and raw pet food ingredients	2016	doi: 10.1080/21597081.2016.1220347	English	Pubmed	YES
25	Bacteriophages to combat foodborne infections caused by food contamination by bacteria of the Campylobacter genus	2016	DOI: 10.5604/17322693.1220084	Polish	Pubmed
26	Development of prototypes of bioactive packaging materials based on immobilized bacteriophages for control of growth of bacterial pathogens in foods	2016	10.1016/j.ijfoodmicro.2015.10.011	English	Scopus/Web of Science	YES
27	Efficacy of two Staphylococcus aureus phage cocktails in cheese production	2016	10.1016/j.ijfoodmicro.2015.10.001	English	Scopus/Web of Science/PubMed	YES
28	Evaluation of the safety and efficacy of Listex (TM) P100 for reduction of pathogens on different ready-to-eat (RTE) food products EFSA Panel on Biological Hazards (BIOHAZ)	2016	10.2903/j.efsa.2016.4565	English	Web of Science	YES
29	Antibacterial efficacy of nisin, bacteriophage P100 and sodium lactate against Listeria monocytogenes in ready-to-eat sliced pork ham	2017	10.1016/j.bjm.2017.02.010	English	Scopus/Web of Science/PubMed	YES
30	Bacteriophage application on red meats and poultry: Effects on Salmonella population in final ground products	2017	10.1016/j.meatsci.2017.01.001	English	Scopus	YES
31	Bacteriophage preparation lytic for Shigella significantly reduces Shigella sonnei contamination in various foods	2017	10.1371/journal.pone.0175256	English	Scopus	YES
32	Characterization of antimicrobial properties of Salmonella phage Felix O1 and Listeria phage A511 embedded in xanthan coatings on Poly(lactic acid) films	2017	10.1016/j.fm.2017.04.015	English	Scopus/Web of Science/PubMed	YES
33	Efficacy of LISTEX P100 at different concentrations for reduction of Listeria monocytogenes inoculated in sashimi	2017	10.4315/0362-028x.jfp-17-098	English	Scopus/Web of Science/PubMed	YES
34	Prediction of Listeria monocytogenes ATCC 7644 growth on fresh-cut produce treated with bacteriophage and sucrose monolaurate by using artificial neural network	2017	10.1016/j.lwt.2016.10.042	English	Web of Science	YES
35	Treatment with lauric arginate ethyl ester and commercial bacteriophage, alone or in combination, inhibits Listeria monocytogenes in chicken breast tissue	2017	10.1016/j.foodcont.2017.02.021	English	Web of Science	YES
36	Trisodium phosphate enhanced phage lysis of Listeria monocytogenes growth on fresh-cut produce	2017	10.1016/j.lwt.2017.08.014	English	Web of Science	YES
37	Isolation, characterization, and application of a novel specific Salmonella bacteriophage in different food matrices	2018	10.1016/j.foodres.2018.05.071	English	Scopus/Web of Science/PubMed	YES
38	Isolation, characterization, and application of Bacteriophage LPSE1 against Salmonella enterica in Ready to Eat (RTE) Foods	2018	10.3389/fmicb.2018.01046	English	Scopus/Web of Science	YES
39	Biocontrol for foodborne zoonotic pathogens in animal reservoirs and food products	2019	10.1016/b978-0-12-812060-6.00019-2	English	Scopus	YES
40	Environmental conditions and serotype affect Listeria monocytogenes susceptibility to phage treatment in a laboratory cheese model	2019	10.3168/jds.2019-16474	English	Scopus/Web of Science/PubMed	YES
41	Fate of Listeria on various food contact and noncontact surfaces when treated with bacteriophage	2020	10.1111/jfs.12775	English	Web of Science	YES
42	SalmoFresh (TM) effectiveness in controlling Salmonella on romaine lettuce, mung bean sprouts and seeds	2019	10.1016/j.ijfoodmicro.2019.108250	English	Web of Science	YES
43	The effect of a commercially available bacteriophage and bacteriocin on listeria monocytogenes in coleslaw	2019	10.3390/v11110977	English	Scopus/Web of Science/PubMed	YES
44	Growth behavior of Listeria monocytogenes in a traditional norwegian fermented fish product (Rakfisk), and its inhibition through bacteriophage addition	2020	10.3390/foods9020119	English	Scopus/Web of Science/PubMed	YES
45	Non-thermal approach to Listeria monocytogenes inactivation in milk: The combined effect of high pressure, pediocin PA-1 and bacteriophage P100	2020	10.1016/j.fm.2019.103315	English	Web of Science	YES
46	Treatment of fresh produce with a Salmonella-targeted bacteriophage cocktail is compatible with chlorine or peracetic acid and more consistently preserves the microbial community on produce	2020	10.1111/jfs.12763	English	Scopus/Web of Science	YES
