# Supplementary material for: Systematic review and meta-analysis: the efficiency of bacteriophages previously patented against pathogenic bacteria on food
Source: Syst Rev. 2023 Oct 28;12:201. doi: 10.1186/s13643-023-02352-9 (PMC10612260; doi:10.1186/s13643-023-02352-9)
Supplement: Supplementary file 3 — Additional file 3: Table 3s. [file 13643_2023_2352_MOESM3_ESM.xlsx]

## Sheet: Detail
Item	Application Id	Title	Inventor(s)	IPC	Publication date	Database	Link	Status	Included
1	WO2013014273A1	NOVEL SALMONELLA BACTERIOPHAGE COMPOSITIONS AND USES THEREOF	LLAGOSTERA MONTSERRAT BARBE JORGE BARDINA CARLOTA CORTES MARIA PILAR SPRICIGO DENIS AUGUSTO	A23K20/195 A61K39/42	31-01-2013	ESPACENET	https://worldwide.espacenet.com/patent/search/publication/WO2013014273A1	Revisado	Yes
2	WO02086154A2 WO02086154A3 WO02086154A8	METHODS FOR GENERATING LIBRARIES OF THERAPEUTIC BACTERIOPHAGES HAVING DESIRED SAFETY CHARACTERISTICS AND METHODS FOR LABELING AND MONITORING BACTERIOPHAGES	MANDEVILLE ROSEMONDE ALLAIN BEATRICE MURTHY KISHORE	C12Q1/68 A61K35/76 C12N7/00 C12Q1/70 A61K35/76 C12N1/20 C12N7/00 C12Q1/68 C12Q1/70 G01N33/569	27-02-2003	ESPACENET	https://worldwide.espacenet.com/patent/search/publication/WO02086154A2 https://worldwide.espacenet.com/patent/search/publication/WO02086154A3 https://worldwide.espacenet.com/patent/search/publication/WO02086154A8	Revisado
3	CN108471756A	NOVEL SHIGELLA BACTERIOPHAGES AND USES THEREOF	PASTERNACK GARY SULAKVELIDZE ALEXANDER	A01N63/00 A61K47/00	31-08-2018	ESPACENET	https://worldwide.espacenet.com/patent/search/publication/CN108471756A	Revisado	Yes
4	CN110317793A CN110317793B	Mixed preparation with bacteriophages LPEE17 and LPEK22 as major components and application	LI JINQUAN LIU KUN ZHOU YANG YANG TIAN	A23C7/04 A23L5/20 C12N7/00 C12R1/92	30-06-2020	ESPACENET	https://worldwide.espacenet.com/patent/search/publication/CN110317793A https://worldwide.espacenet.com/patent/search/publication/CN110317793B	Revisado	Yes
5	WO2010064044A1	METHODS FOR BACTERIOPHAGE DESIGN	JASSIM SABAH ABDEL AMIR ABDULAMIR AHMED SAHIB ABU BAKAR FATIMA	A61K35/76 C12N7/00	10-06-2010	ESPACENET	https://worldwide.espacenet.com/patent/search/publication/WO2010064044A1	Revisado old: US2011300528A1
6	US2020033340A1	BACTERIOPHAGE-BASED ELECTROCHEMICAL BACTERIAL SENSORS, SYSTEMS, AND METHODS	RAMASAMY RAMARAJA P ZHOU YAN	C12N7/00 G01N33/543 G01N33/554 G01N33/569	30-01-2020	ESPACENET	https://worldwide.espacenet.com/patent/search/publication/US2020033340A1	Revisado old: WO2018102350A1
7	US8685697B1	Listeria monocytogenes bacteriophages and uses thereof	PASTERNACK GARY SULAKELIDZE ALEXANDER	C12N1/00	01-04-2014	ESPACENET	https://worldwide.espacenet.com/patent/search/publication/US8685697B1	Revisado	Yes
8	CA2906999A1	BACTERIOPHAGES AGAINST SALMONELLA SSP AND THEIR USE	LEHNHERR HANSJORG LEHNHERR-ILINA TATIANA	A61K35/76 C12N7/00	25-09-2014	ESPACENET	https://worldwide.espacenet.com/patent/search/publication/CA2906999A1	Revisado
9	CN102181403A	Research on technology for artificially modifying extended-spectrum bacteriophage	FENGGUANG PAN HAN WU YAYA ZHAO HONGSHAN LI ZHEN FANG YANAN QIN YONG PANG HEQIN XING NA GUO MINGDI ZHANG	C12N15/09 C12N7/00 C12N7/01	14-09-2011	ESPACENET	https://worldwide.espacenet.com/patent/search/publication/CN102181403A	Revisado
10	US2013336932A1 US8685696B2	Novel Salmonella Bacteriophage and Uses Thereof	PASTERNACK GARY SULAKVELIDZE ALEXANDER	A01N63/00 C07H21/04 C07K14/005 C12N7/00 C12N1/00	01-04-2014	ESPACENET	https://worldwide.espacenet.com/patent/search/publication/US2013336932A1 https://worldwide.espacenet.com/patent/search/publication/US8685696B2	Revisado	Yes
11	ES2392053T3	Método para la vacunación de aves de corral mediante un lisado bacteriófago	PASTERNACK GARY R SULAKVELIDZE ALEXANDER BROWN TORREY	A61K35/00 A61K39/12 C12N7/00 A61K39/00	04-12-2012	ESPACENET	https://worldwide.espacenet.com/patent/search/publication/ES2392053T3	Revisado
12	EP2815652A2 EP2815652A3 EP2815652B1	Method for the decontamination of bacteriological impurities	REIDT ULRICH FETTER VIKTOR HUMMEL THOMAS FRIEDBERGER ALOIS	A01N63/02 A01P1/00 A01N37/46 A01N63/00	22-02-2017	ESPACENET	https://worldwide.espacenet.com/patent/search/publication/EP2815652A2 https://worldwide.espacenet.com/patent/search/publication/EP2815652A3 https://worldwide.espacenet.com/patent/search/publication/EP2815652B1	Revisado+	Yes
13	US2016024478A1	Active Phage-Based Inks, Methods of Printing on Materials and Phage-Based Bioactive	GRIFFITHS MANSEL ANANY HANY BROVKO LIOUBOV	A01N25/08 A01N25/34 A01N63/00 C12N7/00 C12Q1/10	28-01-2016	ESPACENET	https://worldwide.espacenet.com/patent/search/publication/US2016024478A1	Revisado	Yes
14	US10072307B1	Isolation of viruses using anionic resin beads	GOODRIDGE LAWRENCE D	C12Q1/70	11-09-2018	ESPACENET	https://worldwide.espacenet.com/patent/search/publication/US10072307B1	Revisado
15	US2010075301A1 US8114622B2	Methods for Generation of Reporter Phages and Immobilization of Active Bacteriophages on a Polymer Surface	APPLEGATE BRUCE MICHAEL PERRY LYNDA LOUISE MORGAN MARK THOMAS KOTHAPALLI APARNA	C12N7/00 C12Q1/70 C12Q1/66 C12N15/79	14-02-2012	ESPACENET	https://worldwide.espacenet.com/patent/search/publication/US2010075301A1 https://worldwide.espacenet.com/patent/search/publication/US8114622B2	Revisado+
16	US2009155217A1 US7625741B2	Novel E. coli O157:H7 Bacteriophage and Uses Thereof	PASTERNACK GARY SULAKVELIDZE ALEXANDER PASTERNACK GARY R	A01N63/00 A01P1/00 C07H21/04 C12N7/00	01-12-2009	ESPACENET	https://worldwide.espacenet.com/patent/search/publication/US2009155217A1 https://worldwide.espacenet.com/patent/search/publication/US7625741B2	Revisado	Yes
17	EP1337626A2 EP1337626B1	BACTERIOPHAGE COMPOSITION USEFUL IN TREATING FOOD PRODUCTS TO PREVENT BACTERIAL CONTAMINATION	AVERBACK PAUL GEMMELL JACK	C12N7/00 A23L3/3463 A23L3/3571 A61K35/74 C12N15/09 C12N7/02 C12N7/00	09-07-2008	ESPACENET	https://worldwide.espacenet.com/patent/search/publication/EP1337626A2 https://worldwide.espacenet.com/patent/search/publication/EP1337626B1	Revisado+	Yes
18	CN210538686U	Candy dehumidifying, sterilizing and cooling system based on food safety guarantee	SHEN DING QIU XINMING	A23L3/04 A23L3/26 A23L3/36	19-05-2020	ESPACENET	https://worldwide.espacenet.com/patent/search/publication/CN210538686U	Por revisar (nuevo)
19	US2009155329A1 US7625556B2	Novel E. coli Bacteriophage and Uses Thereof	SULAKVELIDZE ALEXANDER PASTERNACK GARY PASTERNACK GARY R	A01N25/08 C12N7/00 A01N63/00 A23F5/00 A61K39/38 C12N15/74 C12Q1/70 A61K39/275	01-12-2009	ESPACENET	https://worldwide.espacenet.com/patent/search/publication/US2009155329A1 https://worldwide.espacenet.com/patent/search/publication/US7625556B2	Revisado+	Yes
20	US2021187046A1	COCKTAIL COMPOSITIONS COMPRISING RESPIRATORY ANTIBACTERIAL PHAGES AND METHODS OF USE THEREOF	LEANDRO CLARA ISABEL RODRIGUES MARTINS BARBOSA ANA RAQUEL JONES DIAS DANIELA FILIPA MARTINS ANA DA COSTA GARCIA MIGUEL ÂNGELO CÔRTE-REAL SOFIA VOLKER	A61K35/76 A61K9/00 A61P31/04 C12Q1/04	24-06-2021	ESPACENET	https://worldwide.espacenet.com/patent/search/publication/US2021187046A1	Por revisar (nuevo)
21	WO2019211635A1 WO2019211635A8	ANTIMICROBIAL COMPOSITION AND THE USE OF THEREOF	GOLIJASHVILI ALESKSANDER GOLIJASHVILI RATI DZULIASHVILI MARIAM PAPUKASHVILI IRINA	A61K35/76 A61P31/04 C12N7/00	17-09-2020	ESPACENET	https://worldwide.espacenet.com/patent/search/publication/WO2019211635A1 https://worldwide.espacenet.com/patent/search/publication/WO2019211635A8	Revisado+	Yes
22	WO2015124601A1	NOVEL COMPOSITIONS COMPRISING LIPIDIC COATED BACTERIOPHAGES	MASPOCH COMAMALA DANIEL CANO SARABIA ANTONIA MARÍA LLAGOSTERA CASAS MONTSERRAT CORTÉS GARMENDIA MARÍA PILAR CAMPOY SÁNCHEZ SUSANA COLOM COMAS JOAN	A23K1/00 A61K35/76 A61K47/24 A61K9/127	27-08-2015	ESPACENET	https://worldwide.espacenet.com/patent/search/publication/WO2015124601A1	Revisado
23	RU2622762C1	ANTIBACTERIAL COMPOSITION IN FORM OF SUPPOSITORY AND METHOD OF ITS PREPARATION	ALESHKIN ANDREJ VLADIMIROVICH ANUROVA MARIYA NIKOLAEVNA KISELEVA IRINA ANATOLEVNA POPOVA OLGA ALEKSEEVNA	A61K35/76 A61K47/12 A61K47/14 A61K47/44 A61K9/02 A61P31/04	19-06-2017	ESPACENET	https://worldwide.espacenet.com/patent/search/publication/RU2622762C1	Revisado
24	RU2704245C1	METHOD AND DEVICE FOR DETECTING BACTERIA	MIDL VALTER FRIDRIKH OLIVER GILBERT DANIEL	B01D29/00 C12Q1/04 C12Q1/70 G01N1/28 G01N33/569	25-10-2019	ESPACENET	https://worldwide.espacenet.com/patent/search/publication/RU2704245C1	Revisado
25	RU2644667C1	ANTIBACTERIAL COMPOSITION FOR THE EXTENSION OF THE EXPIRY DATE OF FROZEN FISH AND THE RISK REDUCTION OF FOOD-INFECTION-BASED INFECTIONS, BACTERIOPHAGIC STAMPS USED FOR ITS OBTAINING	ZULKARNEEV ELDAR RINATOVICH ALESHKIN ANDREJ VLADIMIROVICH KISELEVA IRINA ANATOLEVNA RUBALSKIJ EVGENIJ OLEGOVICH RUBALSKIJ OLEG VASILEVICH LEBEDEV NIKOLAJ SERGEEVICH	A61K35/76 C12N7/00	13-02-2018	ESPACENET	https://worldwide.espacenet.com/patent/search/publication/RU2644667C1	Revisado	Yes
26	US2011200561A1 US8367058B2	Method for Bacteriophage Delivery and Amplification	HARGIS BILLY M HIGGINS STACY E BIELKE LISA TELLEZ GUILLERMO L NEWBERRY LISA A NAVA GERARDO DONOGHUE ANN M DONOGHUE DANIEL J	A61P31/04 C12N7/00 A61K35/76 A01N63/00	05-02-2013	ESPACENET	https://worldwide.espacenet.com/patent/search/publication/US2011200561A1 https://worldwide.espacenet.com/patent/search/publication/US8367058B2	Revisado+	Yes
27	WO2019231712A1	VIRUS-LIKE PARTICLE COMPOSITIONS AND METHODS OF USING SAME	LIN HENRY C LIN DEREK M KOSKELLA BRITT	A61K31/702 A61K31/733 A61K35/74 A61P43/00	05-12-2019	ESPACENET	https://worldwide.espacenet.com/patent/search/publication/WO2019231712A1	Revisado
28	WO2017214135A1	BACTERIOPHAGES TO CONTROL SHIGATOXIGENIC ESCHERICHIA COLI	JARONI DIVYA LITT PUSHPINDER KAUR	A01N25/08 A01N63/00 C12N7/00	14-12-2017	ESPACENET	https://worldwide.espacenet.com/patent/search/publication/WO2017214135A1	Revisado	Yes
29	RU2137838C1	METHOD OF BACTERIAL CULTURE PHAGE TYPIFYING	SAVEL EV V N KAL NAJA E A EVCHENKO JU M KRUCHININ A D	C12Q1/70 C12R1/445 C12Q1/70 C12Q1/04 C12Q1/08 C12Q1/14 C12R1/445	20-09-1999	ESPACENET	https://worldwide.espacenet.com/patent/search/publication/RU2137838C1	Revisado
30	KR100941891B1 KR20090030385A	NOVEL BACTERIOPHAGE HAVING KILLING ACTIVITY SPECIFIC TO SALMONELLA SELECTED FROM INFECTIOUS BACTERIOPHAGES OF SALMONELLA ENTERITIDIS	YOON SEONG JUN JUN SOO YOUN KYOUNG SEO BONG PAIK HYOUNG ROK KANG SANG HYEON	C12N7/00 C12N7/01	16-02-2010	ESPACENET	https://worldwide.espacenet.com/patent/search/publication/KR100941891B1 https://worldwide.espacenet.com/patent/search/publication/KR20090030385A	Revisado+	Yes
31	KR100951903B1 KR20090078136A	METHOD OF CONCENTRATING AND DETECTING VARIOUS MIOCROORGANISMS IN FOOD BY USING HOLLOW-FIBER ULTRAFILTER	KO GWANG PYO KIM HEE YEON CHO JAE CHANG LEE KYU HO KIM KUN SOO CHO YOU HEE YANG JAI MYUNG PARK SOON JUNG SUNG MOON HEE	C12M3/00 C12M3/06	09-04-2010	ESPACENET	https://worldwide.espacenet.com/patent/search/publication/KR100951903B1 https://worldwide.espacenet.com/patent/search/publication/KR20090078136A	Revisado+
32	WO2020046712A1	BACTERIOPHAGE-BASED ELECTROCHEMICAL BIOSENSOR	WU VIVIAN C QUINTELA IRWIN	G01N33/543 G01N33/554 G01N33/569	05-03-2020	ESPACENET	https://worldwide.espacenet.com/patent/search/publication/WO2020046712A1	Revisado
33	KR101443140B1 KR20130069467A	COMPOSITION FOR CONTROLLING HARMFUL BACTERIA COMPRISING BACTERIOPHAGE AS EFFECTIVE COMPONENT AND METHOD FOR CONTROLLING HARMFUL BACTERIA USING THE SAME	KIM KWANG PYO MAUDELLA MUDISELAGE NADEEKA JEONG DO YOUN SHIN MEE JIN	A23L11/20 A23L3/3571 A23L5/20 C12N1/20	24-09-2014	ESPACENET	https://worldwide.espacenet.com/patent/search/publication/KR101443140B1 https://worldwide.espacenet.com/patent/search/publication/KR20130069467A	Revisado+	Yes
34	WO2006066224A2 WO2006066224A3	VIRULENCE TARGETED ANTIBIOTICS	TURNER PAUL E WERTZ JOHN	C07K14/01 C12N15/10 C12N15/34 C12N15/62 C12N7/01 C12Q1/70 G01N33/68	29-03-2007	ESPACENET	https://worldwide.espacenet.com/patent/search/publication/WO2006066224A2 https://worldwide.espacenet.com/patent/search/publication/WO2006066224A3	Revisado+
35	KR101188611B1 KR20110081563A	VIRULENT PHAGES INHIBITING THE GROWTH OF CRONOBACTER SAKAZAKII	PARK JONG HYUN LEE YOUNG DUCK	A01N63/02 A01P1/00	08-10-2012	ESPACENET	https://worldwide.espacenet.com/patent/search/publication/KR101188611B1 https://worldwide.espacenet.com/patent/search/publication/KR20110081563A	Revisado+	Yes
36	WO2015084938A1	VIRAL BIOCONTROL FORMULATIONS	NITIN NITIN VONASEK ERICA	A01N63/00	11-06-2015	ESPACENET	https://worldwide.espacenet.com/patent/search/publication/WO2015084938A1	Revisado
37	WO2018106135A2 WO2018106135A3	BACTERIOPHAGE COMPOSITIONS COMPRISING RESPIRATORY ANTIBACTERIAL PHAGES AND METHODS OF USE THEREOF	CÔRTE-REAL SOFIA VALKER COSTA GARCIA MIGUEL ÂNGELO RODRIGUES LEANDRO CLARA ISABEL MARTINS BARBOSA ANA RAQUEL	A61K35/76	16-08-2018	ESPACENET	https://worldwide.espacenet.com/patent/search/publication/WO2018106135A2 https://worldwide.espacenet.com/patent/search/publication/WO2018106135A3	Revisado+
38	US2016061830A1 US9921219B2	BACTERIOPHAGE-BASED BIOSENSOR FOR MICROBIAL DETECTION	ELIAS ANASTASIA SAUVAGEAU DOMINIC STORMS ZACHARY WANG CHANCHAN ANBUKARASU PREETAM MARTINEZ-TOBON DIANA	G01N33/554 G01N33/569 C12Q1/68 G01N33/543	20-03-2018	ESPACENET	https://worldwide.espacenet.com/patent/search/publication/US2016061830A1 https://worldwide.espacenet.com/patent/search/publication/US9921219B2	Revisado+
39	CN107478832A	Magnetic nano-enzyme material based on polypeptide ligand displayed on surface of bacteriophage and application of material	LIU AIHUA LIU PEI	G01N33/558 G01N33/569 G01N33/577	15-12-2017	ESPACENET	https://worldwide.espacenet.com/patent/search/publication/CN107478832A	Revisado
40	CN110477252A	Candy dehumidification, sterilization and cooling system based on food safety guarantee	SHEN DING QIU XINMING	A23L3/04 A23L3/26 A23L3/36	22-11-2019	ESPACENET	https://worldwide.espacenet.com/patent/search/publication/CN110477252A	Revisado
41	WO2008105917A2 WO2008105917A3	POLYVALENT INHIBITORS OF PATHOGENS	KANE RAVINDRA S MOGRIDGE JEREMY RAI PRAKASH R SHAIK SALEEM BASHA	A61K38/10 C08H1/00	30-10-2008	ESPACENET	https://worldwide.espacenet.com/patent/search/publication/WO2008105917A2 https://worldwide.espacenet.com/patent/search/publication/WO2008105917A3	Revisado+
42	CN109797232A CN109797232B	Cronobacter sakazakii CRISPR classification method	ZENG HAIYAN WU QINGPING LI CHENGSI ZHANG JUMEI YANG XIAOJUAN WANG JUAN DING YU CHEN MOUTONG ZHANG SHUHONG YE QINGHUA LEI TAO	C12Q1/04 C12Q1/6869 C12Q1/689 C12R1/01	09-10-2020	ESPACENET	https://worldwide.espacenet.com/patent/search/publication/CN109797232A https://worldwide.espacenet.com/patent/search/publication/CN109797232B	Revisado+
43	WO2011155727A2 WO2011155727A3	METHOD FOR PREVENTING AND TREATING INFECTION CAUSED BY SALMONELLA CHOLERAESUIS OR SALMONELLA DUBLIN	YOON SEONG JUN JUN SOO YOUN PAIK HYOUN ROK KANG SANG HYEON	A61K36/76 A61K38/16 A61P31/12 C12N7/01	19-04-2012	ESPACENET	https://worldwide.espacenet.com/patent/search/publication/WO2011155727A2 https://worldwide.espacenet.com/patent/search/publication/WO2011155727A3	Revisado+
44	US2009047726A1 US7625739B2	Novel Clostridium perfringens Bacteriophage and Uses Thereof	PASTERNACK GARY SULAKVELIDZE ALEXANDER PASTERNACK GARY R	C07H21/04 C12N7/00	01-12-2009	ESPACENET	https://worldwide.espacenet.com/patent/search/publication/US2009047726A1 https://worldwide.espacenet.com/patent/search/publication/US7625739B2	Revisado+
45	WO2019051603A1	BACTERIOPHAGE COMPOSITION AND METHOD OF PREVENTING BACTERIAL INFECTIONS IN LIVESTOCK	DUBAR RODRIGUE LABRIE SIMON	A23K10/16 A23K50/30 A23K50/75 A61K35/76 A61P31/04 C12N15/54 C12N7/00 C12N7/01 C12N7/02 C12Q1/70	21-03-2019	ESPACENET	https://worldwide.espacenet.com/patent/search/publication/WO2019051603A1	Revisado
46	US2014234391A1	LOCATION-SPECIFIC BACTERIAL MANAGEMENT	MURTHY KISHORE	A23K10/33 A61K35/76	21-08-2014	ESPACENET	https://worldwide.espacenet.com/patent/search/publication/US2014234391A1	Revisado
47	CN107988172A	Lytic vibrio phage VpaJT-1 as well as bactericidal composition containing phage and application thereof	MA YINGFEI FAN JIQIANG WANG JINGTING CHEN LING LIU CHENLI	A61K35/76 A61P31/04 C12N7/00 C12R1/92	04-05-2018	ESPACENET	https://worldwide.espacenet.com/patent/search/publication/CN107988172A	Revisado
48	CN107988171A	Lytic vibrio phage ValSw4-1 as well as bactericidal composition containing phage and application thereof	MA YINGFEI FAN JIQIANG WANG JINGTING CHEN LING LIU CHENLI	A61K35/76 A61P31/04 C12N7/00 C12R1/92	04-05-2018	ESPACENET	https://worldwide.espacenet.com/patent/search/publication/CN107988171A	Revisado
49	WO2012030535A2 WO2012030535A3	BACTERIOPHAGE LYTIC ENZYMES AS ALTERNATIVE ANTIMICROBIALS	SEAL BRUCE S SIRAGUSA GREGORY R SIMMONS IBN MUSTAFA A GARRISH JOHNNA K DONOVAN DAVID M	A23K1/165 A61K38/47 A61P31/04 C12N15/56 C12N9/36 C12R1/145	31-05-2012	ESPACENET	https://worldwide.espacenet.com/patent/search/publication/WO2012030535A2 https://worldwide.espacenet.com/patent/search/publication/WO2012030535A3	Revisado+
50	US2008311643A1 US7622293B2	Novel Pseudomonas aeruginosa: Bacteriophage and Uses Thereof	SULAKVELIDZE ALEXANDER PASTERNACK GARY PASTERNACK GARY R	C12N7/00	24-11-2009	ESPACENET	https://worldwide.espacenet.com/patent/search/publication/US2008311643A1 https://worldwide.espacenet.com/patent/search/publication/US7622293B2	Revisado+	Yes
51	AU2014202695A1	Native phage enrichment to combat bacterial proliferation at Critical non-food-contact surface areas of food industries	DURAIRAJ NAGENDRA PRASAD NATESAN SUDHAKAR	B01D61/14 C12N7/02	03-12-2015	ESPACENET	https://worldwide.espacenet.com/patent/search/publication/AU2014202695A1	Revisado
52	US2020399614A1	Methods for Producing Mutant Bacteriophages for the Detection of Listeria	GIL JOSE S ANDERSON DWIGHT L ERICKSON STEPHEN NGUYEN MINH MINDY BAO	C12N7/00 C12R1/01	24-12-2020	ESPACENET	https://worldwide.espacenet.com/patent/search/publication/US2020399614A1	Por revisar (nuevo)
53	US41124010	Method for produce sanitation using bacteriophages		A01N 63/00; C12Q 1/70; A01N 63/00; C12N 7/00; A01N 63/00; C12N 7/01; A23B 4/14; A23B 4/22; A23B 7/14; A23B 7/155; A23G 9/04; A23G 9/30; A23L 3/3463; A23L 3/3463; A23L 3/3571; A61K 9/70; A61K 9/70; A61L 2/00; A61L 2/00; A61L 2/18; A61L 2/18; A61L 2/22; A61L 2/22; A61L 15/16; A61L 15/22; A61L 15/26; A61L 15/38; A61L 15/44; A61L 26/00; A61L 26/00; C08G 69/00; C08G 69/44; C08L 77/00; C08L 77/12	05-09-2003	WIPO	https://patentscope.wipo.int/search/en/detail.jsf?docId=US41124010	Revisado
54	RU2244747C2	BACTERIOPHAGE-BASE BIOPREPARATION FOR PROPHYLAXIS AND TREATMENT OF COLIBACILLOSIS (ESHCERICHIOSIS)IN ANIMALS	SVETOCH EH A LENEV S V PERELYGIN V V PANIN A N MALAKHOV JU A ZHILENKOV E L VEREVKIN V V POPOVA V M KRASIL NIKOVA V M VOLOZHANTSEV N V BORZENKOV V N BESPALOV I V POKHILENKO V D KONDRASHENKO V M MITROKHIN M JU VOLKOV V JA KAPUSTIN A V	A61K35/76 C12N7/00 A61K35/76 C12N7/00 A61K31/517 A61K9/00 A61K9/48	20-01-2005	ESPACENET	https://worldwide.espacenet.com/patent/search/publication/RU2244747C2	Revisado
55	WO2007093849A2 WO2007093849A3	P100 BACTERIOPHAGE FOR CONTROL OF LISTERIA MONOCYTOGENES	LOESSNER MARTIN J	C07K14/005	03-04-2008	ESPACENET	https://worldwide.espacenet.com/patent/search/publication/WO2007093849A2 https://worldwide.espacenet.com/patent/search/publication/WO2007093849A3	Revisado+	Yes
56	US2015282516A1	METHOD FOR INCREASING FOOD SAFETY BY MEANS OF A HIGH-PRESSURE TREATMENT OF RAW MATERIALS OR SEMIFINISHED PRODUCTS	HEINZ VOLKER KORTSCHACK FRITZ	A23L1/305 A23L13/60 A23L3/015 A23L3/3571 A23L3/358 A23L5/10 A23L5/30	08-10-2015	ESPACENET	https://worldwide.espacenet.com/patent/search/publication/US2015282516A1	Revisado
57	US10421806B2 US2018030120A1	ANTI-SALMONELLA ANTIBODIES AND USES THEREOF	RIAZI ALI WILLIAMS RASHIDA SHAHINAS DEA BABAEI SAEID YAN ZHUN	A61K35/66 A61K39/40 A61K45/06 C07K16/00 C07K16/12 C12N7/00 G01N33/569	24-09-2019	ESPACENET	https://worldwide.espacenet.com/patent/search/publication/US10421806B2 https://worldwide.espacenet.com/patent/search/publication/US2018030120A1	Revisado+
58	GB2544957A GB2544957B	Modifying bacteriophage	ADAM WILKINSON HEATHER MARIE FAIRHEAD EMMANUELE SEVERI ANNE MARY LOUISE BARNARD NEIL ANDERSON	C12N15/09 C12N7/00	27-05-2020	ESPACENET	https://worldwide.espacenet.com/patent/search/publication/GB2544957A https://worldwide.espacenet.com/patent/search/publication/GB2544957B	Revisado+
59	WO2016055587A1	MODIFYING BACTERIOPHAGE USING BETA-GALACTOSIDASE AS A SELECTABLE MARKER	FAIRHEAD HEATHER WILKINSON ADAM ANDERSON NEIL PITTS KATY BARNARD ANNE SEVERI EMMANUELE	C12N7/00	14-04-2016	ESPACENET	https://worldwide.espacenet.com/patent/search/publication/WO2016055587A1	Revisado
60	WO2009076668A2 WO2009076668A3	BACTERIOPHAGE PREPARATIONS AND METHOD OF USE THEREOF	MATHERS JEREMY J SULAKVELIDZE ALEXANDER	C12N7/01 C12N7/02 G01N33/569 C12R1/145 C12R1/19 C12R1/92	08-10-2009	ESPACENET	https://worldwide.espacenet.com/patent/search/publication/WO2009076668A2 https://worldwide.espacenet.com/patent/search/publication/WO2009076668A3	Revisado+
61	WO2020123542A1	SELF-CONTAINED APPARATUS AND SYSTEM FOR DETECTING MICROORGANISMS	ERICKSON STEPHEN E PAULSON JOHN NGUYEN MINH MINDY BAO GIL JOSE S HAHN WENDY ANDERSON DWIGHT LYMAN	G01N33/569	18-06-2020	ESPACENET	https://worldwide.espacenet.com/patent/search/publication/WO2020123542A1	Por revisar (nuevo)
62	US2010068787A1 US7745194B2	Novel Staphylococcus aureus: Bacteriophage and Uses Thereof	PASTERNACK GARY SULAKVELIDZE ALEXANDER PASTERNACK GARY R	C12N7/00 C12P1/06	29-06-2010	ESPACENET	https://worldwide.espacenet.com/patent/search/publication/US2010068787A1 https://worldwide.espacenet.com/patent/search/publication/US7745194B2	Revisado+
63	WO2018217351A1	METHODS FOR TREATING AND PREVENTING DISEASES	TETS VIKTOR TETS GEORGY	A61K35/741 A61K35/745 A61K35/747 C12Q1/70	29-11-2018	ESPACENET	https://worldwide.espacenet.com/patent/search/publication/WO2018217351A1	Revisado
64	EP3424344A1	HIGH HYDROSTATIC PRESSURE METHOD FOR PROCESSING FOOD PRODUCTS	MAIA TEIXEIRA PAULA CRISTINA KOMORA DA SILVA NÓRTON MACIEL E SILVA CLÁUDIA DE ALMEIDA E CASTRO SÓNIA MARÍLIA ALEXANDRE SARAIVA JORGE MANUEL	A23B4/22 A23C19/10 A23C19/11 A23C3/08 A23L3/015 A23L3/3463 A23L5/10	09-01-2019	ESPACENET	https://worldwide.espacenet.com/patent/search/publication/EP3424344A1	Revisado
65	CA2988579A1	COMPOSITIONS AND METHODS FOR INCREASING THE SUSCEPTIBILITY OF BACTERIA TO ANTIBIOTICS	TSAI PING CHUAN CHRISTINA	A01N61/00 A01P1/00 A61K35/741 A61K35/745 A61K35/747 A61K35/76 A61K38/16 A61K38/48 A61P31/04	27-10-2016	ESPACENET	https://worldwide.espacenet.com/patent/search/publication/CA2988579A1	Revisado old: WO2016172380A1
66	CN101680041A	Microorganism detection method and apparatus	DIEGO REY CARL BATT MAESTRI TEXEIRA LEONARDO	C12N15/00 C12Q1/04 C12Q1/70	24-03-2010	ESPACENET	https://worldwide.espacenet.com/patent/search/publication/CN101680041A	Revisado
67	WO2017087909A1	BACTERIOPHAGE COMPOSITIONS AND METHODS OF USE THEREOF	PAROS MIKE HONAKER RYAN HOBBS ZACHARY ALAN RICHTER MANUELA MOKRES LUCIA KADIJA ERMIR	A61K35/76 A61P31/04 C12N7/00	26-05-2017	ESPACENET	https://worldwide.espacenet.com/patent/search/publication/WO2017087909A1	Revisado
68	ES2523316T3	Bacteriófagos como agentes selectivos	STAVE JAMES TEANEY GEORGE	C12Q1/10 G01N33/50	24-11-2014	ESPACENET	https://worldwide.espacenet.com/patent/search/publication/ES2523316T3	Revisado
69	WO2010124085A2 WO2010124085A3	COMPOSITIONS AND METHODS FOR PREVENTING AND TREATING UTERINE DISEASE	BICALHO RODRIGO CARVALHO	A61K35/74 A61K35/76 A61K38/16 A61K39/02 A61K39/39 A61P15/00	21-04-2011	ESPACENET	https://worldwide.espacenet.com/patent/search/publication/WO2010124085A2 https://worldwide.espacenet.com/patent/search/publication/WO2010124085A3	Revisado+
70	CN107904214A	Vibrio alginolyticus bacteriophage and bactericidal composition containing same	MA YINGFEI CHEN LING FAN JIQIANG	A61K35/76 A61P31/04 C12N7/00 C12R1/92	13-04-2018	ESPACENET	https://worldwide.espacenet.com/patent/search/publication/CN107904214A	Revisado
71	WO2008121830A2 WO2008121830A3 WO2008121830A8	PHAGE RECEPTOR BINDING PROTEINS FOR ANTIBACTERIAL THERAPY AND OTHER NOVEL USES	HENRY MATTHEW J MACKENZIE ROGER C SYMANSKI CHRISTINE JAMSHID TANHA SZYMANSKI CHRISTINE	A61K38/16 C07K14/195 C12Q1/00 C12Q1/04	09-07-2009	ESPACENET	https://worldwide.espacenet.com/patent/search/publication/WO2008121830A2 https://worldwide.espacenet.com/patent/search/publication/WO2008121830A3 https://worldwide.espacenet.com/patent/search/publication/WO2008121830A8	Revisado+
72	CN108070570A	Lytic vibrio phage ValDsh-1, sterilization composition containing phage and application of lytic vibrio phage ValDsh-1 and sterilization composition	MA YINGFEI FAN JIQIANG WANG JINGTING CHEN LING LIU CHENLI	A61K35/76 A61P31/04 C12N7/00 C12R1/92	25-05-2018	ESPACENET	https://worldwide.espacenet.com/patent/search/publication/CN108070570A	Revisado
73	CN107805630A	Vibrio parahaemolyticus phage and bactericidal composition containing the same	MA YINGFEI CHEN LING FAN JIQIANG	A61K35/76 A61P31/04 C12N7/00 C12R1/92	16-03-2018	ESPACENET	https://worldwide.espacenet.com/patent/search/publication/CN107805630A	Revisado
74	KR20170138439A	생물방어를 위한 미노시클린 화합물	DRAPER MICHAEL P TANAKA S KEN	A61K31/65 A61K9/00	15-12-2017	ESPACENET	https://worldwide.espacenet.com/patent/search/publication/KR20170138439A	Revisado
75	CN108048412A	Lytic vibrio phage ValLY-4, bactericidal composition containing the same and application thereof	MA YINGFEI FAN JIQIANG WANG JINGTING CHEN LING LIU CHENLI	A61K35/76 A61P31/04 C12N7/00	18-05-2018	ESPACENET	https://worldwide.espacenet.com/patent/search/publication/CN108048412A	Revisado
76	CN108048409A	Lytic vibrio phage ValLY-3, bactericidal composition containing the same and application thereof	MA YINGFEI FAN JIQIANG WANG JINGTING CHEN LING LIU CHENLI	A61K35/76 A61P31/04 C12N7/00 C12R1/92	18-05-2018	ESPACENET	https://worldwide.espacenet.com/patent/search/publication/CN108048409A	Revisado
77	CN107904211A	Vibrio parahaemolyticus bacteriophage and bactericidal composition containing same	MA YINGFEI CHEN LING FAN JIQIANG	A61K35/76 A61P31/04 C12N7/00 C12R1/92	13-04-2018	ESPACENET	https://worldwide.espacenet.com/patent/search/publication/CN107904211A	Revisado
78	KR100941892B1 KR20090030386A	NOVEL BACTERIOPHAGE HAVING KILLING ACTIVITY SPECIFIC TO SALMONELLA SELECTED FROM INFECTIOUS BACTERIOPHAGES OF SALMONELLA GALLINARUM	YOON SEONG JUN JUN SOO YOUN KYOUNG SEO BONG PAIK HYOUNG ROK KANG SANG HYEON	C12N7/00	16-02-2010	ESPACENET	https://worldwide.espacenet.com/patent/search/publication/KR100941892B1 https://worldwide.espacenet.com/patent/search/publication/KR20090030386A	Revisado+	Yes
79	WO2019201986A1	DETECTION OF BACTERIA	JOVIC MILICA LESCH ANDREAS ZHU YINGDI GIRAULT HUBERT PICK HORST	C12Q1/04 C12Q1/18	24-10-2019	ESPACENET	https://worldwide.espacenet.com/patent/search/publication/WO2019201986A1	Revisado
80	CN112424363A	METHODS AND COMPOSITIONS FOR KILLING A TARGET BACTERIUM	GAROFOLO PAUL M OUSTEROUT DAVID G SELLE KURT WONG SANDI TUSON HANNAH HEWITT	A61K48/00 A61P31/04 C12N15/10 C12N15/113 C12N15/74 C12N7/00 C12N9/22	26-02-2021	ESPACENET	https://worldwide.espacenet.com/patent/search/publication/CN112424363A	Por revisar (nuevo)
81	US2021254048A1	COMPOSITIONS AND METHODS TO BARCODE BACTERIOPHAGE RECEPTORS, AND USES THEREOF	MUTALIK VIVEK K PIYA DENISH ARKIN ADAM P	A61K35/76 C12N15/10 C12N7/00 C12Q1/70	19-08-2021	ESPACENET	https://worldwide.espacenet.com/patent/search/publication/US2021254048A1	Por revisar (nuevo)
82	CN108048411A	Lytic vibrio phage ValLY-2, bactericidal composition containing the same and application thereof	MA YINGFEI FAN JIQIANG WANG JINGTING CHEN LING LIU CHENLI	A61K35/76 A61P31/04 C12N7/00 C12R1/92	18-05-2018	ESPACENET	https://worldwide.espacenet.com/patent/search/publication/CN108048411A	Revisado
83	CN108048410A	Lytic vibrio phage VspSw-1, bactericidal composition containing the same and application thereof	MA YINGFEI FAN JIQIANG WANG JINGTING CHEN LING LIU CHENLI	A61K35/76 A61P31/04 C12N7/00 C12R1/92	18-05-2018	ESPACENET	https://worldwide.espacenet.com/patent/search/publication/CN108048410A	Revisado
84	CN107805629A	Vibrio alginolyticus phage and bactericidal composition containing the same	MA YINGFEI CHEN LING FAN JIQIANG	A61K35/76 A61P31/04 C12N7/00 C12R1/92	16-03-2018	ESPACENET	https://worldwide.espacenet.com/patent/search/publication/CN107805629A	Revisado
85	RU2375075C1	METHOD OF TREATING SALMONELLA TYPHIMURIUM CAUSED SALMONELLOSIS IN BIRDS	PIMENOV NIKOLAJ VASIL EVICH CHIRKOVA IRINA VLADIMIROVNA SUBBOTIN VLADIMIR VIKTOROVICH DANILEVSKAJA NATAL JA VLADIMIROVNA	A61K39/112 C12N1/20	10-12-2009	ESPACENET	https://worldwide.espacenet.com/patent/search/publication/RU2375075C1	Revisado
86	WO2016066722A2 WO2016066722A3	BACTERIOPHAGE COMBINATIONS FOR HUMAN OR ANIMAL THERAPY	HUMPHERY-SMITH IAN ZURABOV ALEXANDER YURIEVICH	A61K35/76 A61P31/04	23-06-2016	ESPACENET	https://worldwide.espacenet.com/patent/search/publication/WO2016066722A2 https://worldwide.espacenet.com/patent/search/publication/WO2016066722A3	Revisado+
87	CN110520437A	Rebooting of synthetic bacteriophage genome in L-form bacteria	LOESSNER MARTIN JOHANNES KILCHER SAMUEL STUDER PATRICK	C07K14/195 C12N7/00	29-11-2019	ESPACENET	https://worldwide.espacenet.com/patent/search/publication/CN110520437A	Revisado
88	WO2019140407A1	METHODS AND SYSTEMS FOR THE RAPID DETECTION OF CRONOBACTER USING INFECTIOUS AGENTS	NGUYEN MINH MINDY BAO GIL JOSE S ERICKSON STEPHEN ANDERSON DWIGHT LYMAN STACH JESSICA	C12N15/74 C12N7/00 C12Q1/66 C12Q1/70 G01N33/50 C12R1/01	18-07-2019	ESPACENET	https://worldwide.espacenet.com/patent/search/publication/WO2019140407A1	Revisado
89	JP2015525061A JP6351119B2	サルモネラの生物的防除のための及び食品の製造若しくは加工におけるバクテリオファージ		A23K1/00 A23K1/16 A23L3/3526 A61K35/76 A61K45/00 C12Q1/68 A01N63/00 A01N63/02 A01P3/00 A61P31/04 C07K14/005 C12N15/09 C12N7/00 C12N9/36 C12Q1/04 A23K10/18 A23K20/153 A61K31/7088 C12Q1/689 C12Q1/70	04-07-2018	ESPACENET	https://worldwide.espacenet.com/patent/search/publication/JP2015525061A https://worldwide.espacenet.com/patent/search/publication/JP6351119B2	Revisado+
90	US2021079443A1	INDICATOR BACTERIOPHAGE FOR SELECTING AND MONITORING FOR EFFICACY OF THERAPEUTICS AND METHODS FOR USING SAME	GIL JOSE S ERICKSON STEPHEN NGUYEN MINH MINDY BAO ANDERSON DWIGHT LYMAN	C12Q1/14 C12Q1/66	18-03-2021	ESPACENET	https://worldwide.espacenet.com/patent/search/publication/US2021079443A1	Revisado old: WO2019209982A1
91	WO2014152231A1	METHODS AND COMPOSITIONS FOR BACTERIOPHAGE THERAPY	SERWER PHILIP	A61K35/76 A61P31/04 C07K14/005 C12N7/00	25-09-2014	ESPACENET	https://worldwide.espacenet.com/patent/search/publication/WO2014152231A1	Revisado
92	WO2019229079A1	PHAGE COCKTAIL AGAINST E. COLI O157	VAN MIERLO JOËL THOMAS WITTE SANDER HAGENS STEVEN	A01N63/00 A23K10/16 A23K10/18 A23L3/3463 A23L3/3571 A61K35/76 A61P31/04 C12N7/00	05-12-2019	ESPACENET	https://worldwide.espacenet.com/patent/search/publication/WO2019229079A1	Revisado	Yes
93	CN102356817A	Preparation of two lytic vibrio harveyi bacteriophage preparations, and application thereof	YONGPING XU DEMENG TAN LIJI JIN XIAOYU LI TAO SUN JIANAN GUO RANSHENG YANG PENGFEI ZHAO	A01K61/00 A23K20/195 C12N7/00 C12N7/02	22-02-2012	ESPACENET	https://worldwide.espacenet.com/patent/search/publication/CN102356817A	Revisado	Yes
94	WO2020160190A1	METHODS AND SYSTEMS FOR THE RAPID DETECTION OF LISTERIA USING INFECTIOUS AGENTS	ERICKSON STEPHEN GIL JOSE S NGUYEN MINH MINDY BAO ANDERSON DWIGHT LYMAN	G01N33/569	06-08-2020	ESPACENET	https://worldwide.espacenet.com/patent/search/publication/WO2020160190A1	Por revisar (nuevo)
95	US2005074904A1 US7759134B2	Magnetostrictive ligand sensor	CHIN BRYAN A CHENG ZHONGYANG VODYANOY VITALY J BARBAREE JAMES PETRENKO VALERY A HUANG TUNG-SHI WIKLE HOWARD C WIKLE III HOWARD C	G01N33/553 G01N33/543 G01N33/553	20-07-2010	ESPACENET	https://worldwide.espacenet.com/patent/search/publication/US2005074904A1 https://worldwide.espacenet.com/patent/search/publication/US7759134B2	Revisado+
96	EP1745139A2 EP1745139A4 EP1745139B1	TREND ANALYSIS AND STATISTICAL PROCESS CONTROL USING MULTITARGETED SCREENING ASSAYS	SAMADPOUR MANSOUR	C12P19/34 C12Q1/04 C12Q1/66 C12Q1/68 G01N33/53	13-06-2012	ESPACENET	https://worldwide.espacenet.com/patent/search/publication/EP1745139A2 https://worldwide.espacenet.com/patent/search/publication/EP1745139A4 https://worldwide.espacenet.com/patent/search/publication/EP1745139B1	Revisado+
97	WO2021050939A1	METHODS AND SYSTEMS FOR THE RAPID DETECTION OF MICROORGANISMS USING RECOMBINANT INFECTIOUS AGENTS TO EXPRESS AN INDICATOR SUBUNIT	ERICKSON STEPHEN E GIL JOSE S HAHN WENDY ANDERSON DWIGHT LYMAN	C12N15/73 C12Q1/10 C12Q1/70 G01N33/50	18-03-2021	ESPACENET	https://worldwide.espacenet.com/patent/search/publication/WO2021050939A1	Por revisar (nuevo)
98	JP2009536738A JP5225981B2	No title available		C12M1/34 C12Q1/06 C12Q1/68 G01N33/543 G01N33/569 G01N37/00 G01N5/02 G01Q30/14 G01Q80/00	03-07-2013	ESPACENET	https://worldwide.espacenet.com/patent/search/publication/JP2009536738A https://worldwide.espacenet.com/patent/search/publication/JP5225981B2	Revisado+
99	US2017143778A1	A METHOD OF FEEDING AN ANIMAL TO IMPROVE GROWTH EFFICIENCY	NUBOER JOHAN FRANS WILLEM HAGENS STEVEN LOESSNER MARTIN JOHANNES OFFERHAUS MARK LEONARD	A23K20/147 A23K50/10 A61K35/76 A61K9/00 C12N7/00	25-05-2017	ESPACENET	https://worldwide.espacenet.com/patent/search/publication/US2017143778A1	Revisado old: WO2015197688A1	Yes
100	CN113136371A	基于单增李斯特菌噬菌体的分离及筛选方法		C12N7/00 C12Q1/70 C12R1/92	20-07-2021	ESPACENET	https://worldwide.espacenet.com/patent/search/publication/CN113136371A	Por revisar (nuevo)
101	WO2019036654A1	NANOCARRIERS FOR THE DELIVERY OF ACTIVE INGREDIENTS	DEMOKRITOU PHILIP VAZE NACHIKET PYRGIOTAKIS GEORGIOS ELEFTHERIADOU MARY	A23L3/3463 A61L2/00 C12N1/20 C12Q1/02	21-02-2019	ESPACENET	https://worldwide.espacenet.com/patent/search/publication/WO2019036654A1	Revisado
102	CN111349618A	Escherichia coli bacteriophage composition and application thereof	PAN QIANG REN HUIYING SUN HUZHI LIU GUANGQIN WANG CUI	A01N63/40 A01P1/00 A23B4/22 A23B5/16 A23K10/18 A61K35/76 A61P31/04 C12N7/00 C12Q1/06 C12Q1/10 C12R1/19	30-06-2020	ESPACENET	https://worldwide.espacenet.com/patent/search/publication/CN111349618A	Por revisar (nuevo)
103	CN106307549A	Inactivated type lactic acid bacteria microecological preparation as well as preparation method and application thereof	FANG SHUGUANG YANG FAN JIANG TIAN ZHAN YINGYING FENG SHENGPENG	A23L33/135 A61K35/745 A61K35/747 A61P37/04	11-01-2017	ESPACENET	https://worldwide.espacenet.com/patent/search/publication/CN106307549A	Revisado
104	US7300583B1	Apparatus and method for remediation of a waste stream	HEPPENSTALL RICHARD JOSEPH HEPPENSTALL RICHARD JAMES	C02F3/00	27-11-2007	ESPACENET	https://worldwide.espacenet.com/patent/search/publication/US7300583B1	Revisado
105	RU2732792C1	METHOD OF PHAGE-MEDIATED BIOPROCESSING FOR EXTENSION OF SHELF LIFE OF COOLED FISH	ALESHKIN ANDREJ VLADIMIROVICH LAISHEVTSEV ALEKSEJ IVANOVICH ZULKARNEEV ELDAR RINATOVICH SMIRNOV DMITRIJ DMITRIEVICH KISELEVA IRINA ANATOLEVNA PIMENOV NIKOLAJ VASILEVICH RUBALSKIJ EVGENIJ OLEGOVICH	A61K35/76 C12N7/00	22-09-2020	ESPACENET	https://worldwide.espacenet.com/patent/search/publication/RU2732792C1	Por revisar (nuevo)
106	EP2714899A1 EP2714899B1	LISTERIA BACTERIOPHAGE TAILSPIKE PROTEIN AND USES THEREOF	GRALLERT HOLGER MOLINARO SONJA KAPS JULIA	C12N9/50	20-09-2017	ESPACENET	https://worldwide.espacenet.com/patent/search/publication/EP2714899A1 https://worldwide.espacenet.com/patent/search/publication/EP2714899B1	Revisado+
107	CN110846283A	Wide-lysis-spectrum Escherichia coli phage and composition, kit and application thereof	DING LIANG XIAO XIAO FAN XIAOJIU XU XIAOKANG CONG YU XU XULING	A61K35/76 A61P31/04 C12N7/00 C12R1/92	28-02-2020	ESPACENET	https://worldwide.espacenet.com/patent/search/publication/CN110846283A	Revisado
108	CN111842478A	Method for repairing cadmium-polluted farmland while conducting production	YANG XIAO'E TANG LIN PAN FENGSHAN LIN QIANG LU MIN CHEN FENG	A01B79/02 B09C1/10	30-10-2020	ESPACENET	https://worldwide.espacenet.com/patent/search/publication/CN111842478A	Por revisar (nuevo)
109	US2019017045A1	METHODS AND COMPOSITION FOR THE PRODUCTION OF SEQUENCE SPECIFIC ANTIMICROBIALS	SEO KEUN SEOK PARK JOO YOUN	A01N63/02 A61K31/7088 A61K38/46 A61K9/00 C12N15/11 C12N15/66 C12N15/74 C12N9/22	17-01-2019	ESPACENET	https://worldwide.espacenet.com/patent/search/publication/US2019017045A1	Revisado
110	AU2019231316A1	Methods for detecting microorganisms using microorganism detection protein and other applications of cell binding components	ERICKSON STEPHEN GIL JOSE S NGUYEN MINH MINDY BAO ANDERSON DWIGHT L HAHN WENDY PAULSON JOHN	C12N1/02 C12N9/50 G01N33/569	10-09-2020	ESPACENET	https://worldwide.espacenet.com/patent/search/publication/AU2019231316A1	Revisado old: WO2019173838A1
111	BRPI0610781A2	métodos para imobilizar um polissacarìdeo sobre um carreador, para determinar a presença de um anticorpo direcionado para um antìgeno de uma bactéria gram-negativa em uma amostra, e para determinar a presença de uma bactéria gram-negativa em uma amostra, carreador, coleção de microesferas ou de glóbulos, biossensor, e, sistema de detecção por ressonáncia de plasmon de superfìcie	BERGWERFF ALDERT ANTHONIE BOKKEN GERTRUDA CORNELIA ANTONIA MARIA GORTEMAKER BERTHA GERARDA MARIA	G01N33/543 G01N33/569	09-11-2010	ESPACENET	https://worldwide.espacenet.com/patent/search/publication/BRPI0610781A2	Revisado
112	CN101568836A	Immobilisation and application of antigenic carbohydrates to detect infective micro-organisms	ANTHONIE BERGWERFF ALDERT ELLEN EERDEN VAN JOHANNES NACKEN PETERUS MARI GORTEMAKER BERTHA GERARDA GER WOLBERT RONALDUS BERNARDUS	G01N33/53 G01N33/543 G01N33/569	28-10-2009	ESPACENET	https://worldwide.espacenet.com/patent/search/publication/CN101568836A	Revisado
113	US2012171188A1	Artificial Peptidoglycan Lysing Enzymes and Peptidoglycan Binding Proteins	LOESSNER MARTIN SCHMELCHER MATHIAS GRALLERT HOLGER BRETFELD FALKO	A01N63/00 A01P1/00 C07H21/04 C12N15/63 C12N9/96 G01N33/53	05-07-2012	ESPACENET	https://worldwide.espacenet.com/patent/search/publication/US2012171188A1	Revisado
114	WO2021188166A1	METHOD TO DEVELOP ENGINEERED NANOBUBBLES FOR SANITATION	OVISSIPOUR REZA SHIROODI SETAREH SCHWARZ MICHAEL	A61L15/24 A61L15/34 A61L15/42	23-09-2021	ESPACENET	https://worldwide.espacenet.com/patent/search/publication/WO2021188166A1	Por revisar (nuevo)
115	WO2021055818A1	SYSTEMS AND METHODS FOR APPLYING TREATMENTS FOR PRESERVATION OF PERISHABLE GOODS	BOWDEN RANDALL HERDEMAN ROBERT	A23B4/10 A23B7/153 A23B7/157 A23B7/16 B65D81/28	25-03-2021	ESPACENET	https://worldwide.espacenet.com/patent/search/publication/WO2021055818A1	Por revisar (nuevo)
116	US10801064B2 US2019367978A1	COMPOSITIONS, METHODS AND SYSTEMS FOR PROCESSING OR ANALYZING MULTI-SPECIES NUCLEIC ACID SAMPLES	WEST JOHN CHEN RICHARD HAUDENSCHILD CHRISTIAN BARTHA GABOR LUO SHUJUN	C12Q1/6874 C12Q1/6886 C12Q1/689 C12Q1/70 C40B50/06	13-10-2020	ESPACENET	https://worldwide.espacenet.com/patent/search/publication/US10801064B2 https://worldwide.espacenet.com/patent/search/publication/US2019367978A1	Revisado+
117	CN105531382A	Phage-based bacterial detection assay	KOERIS MICHAEL SANDOR THOMASON JULIE CAPPILLINO MICHAEL SHIVERS ROBERT PATRICK BROWNELL DANIEL ROBERT BOWERS JAYSON L LU TIMOTHY KUAN TA KRZYMANSKA-OLEJNIK EDYTA	C12Q1/70	27-04-2016	ESPACENET	https://worldwide.espacenet.com/patent/search/publication/CN105531382A	Revisado
118	KR20180104621A	식품을 살균하기 위한 장치 및 방법	KREBS NIELS MEEKS KEITH D ORMOND AARON	A23L3/18 A23L3/30 A23L3/3418 A23L3/358 A23L3/3589 A61L2/07 A61L2/18 A61L2/22	21-09-2018	ESPACENET	https://worldwide.espacenet.com/patent/search/publication/KR20180104621A	Revisado
119	CN111836903A	CRISPR EFFECTOR SYSTEM BASED MULTIPLEX DIAGNOSTICS	ZHANG FENG ZETSCHE BERND GOOTENBERG JONATHAN ABUDAYYEH OMAR	C12Q1/6804 C12Q1/6844 G01N33/53 G01N33/68	27-10-2020	ESPACENET	https://worldwide.espacenet.com/patent/search/publication/CN111836903A	Por revisar (nuevo)
120	JP2016517687A	組換えファージ及び細菌検出方法		C12N15/09 C12N7/01 C12Q1/04 C12Q1/66	20-06-2016	ESPACENET	https://worldwide.espacenet.com/patent/search/publication/JP2016517687A	Revisado
121	CN113215224A	扩增和检测核酸的方法及试剂盒		C12Q1/6844 C12Q1/689	06-08-2021	ESPACENET	https://worldwide.espacenet.com/patent/search/publication/CN113215224A	Por revisar (nuevo)
122	US2013230856A1	CAPTURE OF TARGET DNA AND RNA BY PROBES COMPRISING INTERCALATOR MOLECULES	SCHNEIDER UFFE VEST JOHNK NINA LISBY JAN GORM	C12Q1/68	05-09-2013	ESPACENET	https://worldwide.espacenet.com/patent/search/publication/US2013230856A1	Revisado
123	US10369204B2 US2012258126A1	Molecular Vaccines for Infectious Disease	SCHOELLER JOERGEN PEDERSEN HENRIK BRIX LISELOTTE SCHØLLER JØRGEN	A61K39/02 A61P31/04 A61P31/18 A61K39/21 A61K39/00 A61K39/12 A61K47/61 A61K47/64 C07K14/74 A61K38/00	06-08-2019	ESPACENET	https://worldwide.espacenet.com/patent/search/publication/US10369204B2 https://worldwide.espacenet.com/patent/search/publication/US2012258126A1	Revisado old: WO2010037402A1
124	SG10201607589XA	IMMUNOTHERAPY REGIMES DEPENDENT ON APOE STATUS	BLACK RONALD EKMAN LARS LIEBERBURG IVAN GRUNDMAN MICHAEL CALLAWAY JAMES GREGG KEITH M JACOBSEN JACK STEVEN GILL DAVINDER TCHISTIAKOVA LIOUDMILA WIDOM ANGELA		28-10-2016	ESPACENET	https://worldwide.espacenet.com/patent/search/publication/SG10201607589XA	Revisado
125	MX2019011808 (A)	ENDOLISINAS DE GRAM-NEGATIVAS MODIFICADAS.	MANFRED BIEBL [DE] MARTIN GRIESSL	C12N9/52	09-01-2020	LATIPAD	https://lp.espacenet.com/publicationDetails/biblio?DB=lp.espacenet.com&adjacent=true&locale=es_LP&FT=D&date=20200109&CC=MX&NR=2019011808A&KC=A	Por revisar (nuevo)
126	MX2019005979 (A)	PEPTIDOS MODIFICADOS.	MARTIN GRIESSL [DE]	C12N1/06	28-11-2019	LATIPAD	https://lp.espacenet.com/publicationDetails/biblio?DB=lp.espacenet.com&adjacent=true&locale=es_LP&FT=D&date=20191128&CC=MX&NR=2019005979A&KC=A	Revisado
127	BR112018010737 (A2)	composição compreendendo bacteriófagos para reduzir, eliminar e/ou prevenir a salmonella enteritidis, salmonella typhimurium e salmonella paratyphi b	ANA PAULA JIMÉNEZ SÁNCHEZ [CO] ANGELA VICTORIA HOLGUIN MORENO [CO] MARTHA JOSEFINA VIVES FLOREZ [CO]	A61K39/00	27-11-2018	LATIPAD	https://lp.espacenet.com/publicationDetails/biblio?DB=lp.espacenet.com&adjacent=true&locale=es_LP&FT=D&date=20181127&CC=BR&NR=112018010737A2&KC=A2	Revisado	Yes
128	AR101096 (A1)	MÉTODO PARA EL TRATAMIENTO DE SUPERFICIES DE ALIMENTOS CON BACTERIÓFAGOS		A23L3/3463 A23B4/20 A23L3/3571	23-11-2016	LATIPAD	https://lp.espacenet.com/publicationDetails/biblio?DB=lp.espacenet.com&adjacent=true&locale=es_LP&FT=D&date=20161123&CC=AR&NR=101096A1&KC=A1	Revisado	Yes
129	MXPA04008802 (A)	METODO PARA MEJORAR PROCEDIMIENTOS DE FERMENTACION DE ALIMENTOS.	HASSAN MOHAMED EL-DEMERDASH [EG]	A23C9/123 A23C19/032 C12N1/15 C12N1/19 C12N1/21 C12N5/10 C12N15/09 A23C19/032 A23C9/123 C12N1/21	26-11-2004	LATIPAD	https://lp.espacenet.com/publicationDetails/biblio?DB=lp.espacenet.com&adjacent=true&locale=es_LP&FT=D&date=20041126&CC=MX&NR=PA04008802A&KC=A	Revisado
130	WO2016168560	ESCHERICHIA COLI O157:H7 BACTERIOPHAGE Φ241		A23L 3/3463; A61K 35/76; C12N 7/00; C12Q 1/04; C12Q 1/70	15-04-2016	WIPO	https://patentscope.wipo.int/search/en/detail.jsf?docId=WO2016168560	Revisado	Yes
131	AU194299807	A bacteriophage for biocontrol of salmonella and in the manufacturing or processing of foods		C12N 7/00; A23L 3/3463; A61K 35/76; C07K 14/01; C12Q 1/68; G01N 33/569	07-05-2013	WIPO	https://patentscope.wipo.int/search/en/detail.jsf?docId=AU194299807	Revisado	Yes
132	US132704759	Bacteriophage for biocontrol of Salmonella and in the manufacturing or processing of foods		C12N 7/00; A23K 30/00; A61K 45/06; A23L 3/3463; A61K 35/76; A01N 63/00	07-05-2013	WIPO	https://patentscope.wipo.int/search/en/detail.jsf?docId=US132704759	Revisado
133	GB135174135	Bacteriophage selection and breeding		C12N 7/02; A61K 35/76; A61P 31/04; C12N 7/00	03-12-2008	WIPO	https://patentscope.wipo.int/search/en/detail.jsf?docId=GB135174135	Revisado
134	WO2012159774	NOVEL LISTERIA BACTERIOPHAGE P825N AND USES THEREOF		A61K 35/76; C12N 7/00; G01N 33/569; C12N 1/06; A23L 3/3463; A01N 63/02	29-05-2012	WIPO	https://patentscope.wipo.int/search/en/detail.jsf?docId=WO2012159774	Revisado	Yes
135	US106948679	Salmonella bacteriophage compositions and uses thereof		A23K 3/00; A23K 1/17; A23K 1/18; A23B 4/22; A23B 5/14; A23B 7/155; A61K 35/76; A23K 1/00; C12N 7/00	27-07-2012	WIPO	https://patentscope.wipo.int/search/en/detail.jsf?docId=US106948679	Revisado
136	US130502354	Listeria bacteriophage P825 and uses thereof		C12N 7/00; A01N 63/00; A61K 35/76; C07K 14/005; C07K 16/40; C12N 9/36; C12Q 1/18; G01N 33/569	29-05-2012	WIPO	https://patentscope.wipo.int/search/en/detail.jsf?docId=US130502354	Revisado
137	US39972790	Bioluminescent biosensor device		C12O 1/66; C12O 1/00; C12N 7/00; C12O 1/68; C12N 7/00; C12O 1/70; C12N 7/01; G01N 33/53; C12N 7/01; G01N 33/567; C12N 15/63; G01N 33/554; C12N 15/63; G01N 33/569; C12N 15/86; G01N 21/64; C12N 15/86; G01N 21/66; C12Q 1/04; C12Q 1/04; C12Q 1/68; C12Q 1/68; G01N 21/76; G01N 21/76; G01N 33/569; G01N 33/569; G01N 35/00; G01N 35/00	20-07-2001	WIPO	https://patentscope.wipo.int/search/en/detail.jsf?docId=US39972790	Revisado
138	EP105719417	Compositions comprising Salmonella lytic bacteriophages UAB_Phi20, UAB_Phi78 and UAB_Phi87 and uses thereof		A23K 20/195; A61K 35/76	27-07-2012	WIPO	https://patentscope.wipo.int/search/en/detail.jsf?docId=EP105719417	Revisado
139	US313403232	Composition and a method for inhibiting the growth of pathogens causing bovine liver abscesses		A61K 35/76; A61P 31/04; A61K 9/00	12-06-2020	WIPO	https://patentscope.wipo.int/search/en/detail.jsf?docId=US313403232	Por revisar (nuevo)
140	US73308892	BIOCONTROL COMPOSITE MICROBIAL AGENT PSX COMBINATION FOR CONTROLLING SEVERAL SOIL-BORNE DISEASES AND ITS BACTERIOLOGICAL COMPOSITION		A01N 63/00; A01P 1/00	11-12-2009	WIPO	https://patentscope.wipo.int/search/en/detail.jsf?docId=US73308892	Revisado
141	WO2005079181	DRY AND SEMIDRY ENRICHMENT FOR THE DETECTION OF FOODBORNE PATHOGENS		C12Q 1/68; A61K 39/02; A61K 39/38; A61K 39/395; A61K 39/40; A61K 49/00; C12N 1/00; C12Q 1/00; G01N 33/53	17-05-2004	WIPO	https://patentscope.wipo.int/search/en/detail.jsf?docId=WO2005079181	Revisado
142	WO2021092254	PHAGE COMPOSITIONS COMPRISING CRISPR-CAS SYSTEMS AND METHODS OF USE THEREOF		A61K 31/7088; A61K 31/713; A61K 35/74; A61K 35/76; A61K 38/17	05-11-2020	WIPO	https://patentscope.wipo.int/search/en/detail.jsf?docId=WO2021092254	Por revisar (nuevo)
143	IN321545246	CONSORTIUM OF BACTERIOPHAGES TO CONTROL VIBRIO PARAHAEMOLYTICUS CAUSING VIBRIOSIS IN AQUACULTURE		A23K /; A61K /; A61P /; A01G /; A23K /	20-02-2021	WIPO	https://patentscope.wipo.int/search/en/detail.jsf?docId=IN321545246	Por revisar (nuevo)
144	US336159206	METHOD OF LONG-TERM PRESERVATION OF CHEMICAL AND BIOLOGICAL SPECIES USING SUGAR GLASSES		A61K 9/70; A61K 9/28; A61K 9/48; A61K 47/28; A61K 39/42; A61K 39/39; A61K 47/26; A61K 39/12; A61K 9/00; A61K 47/36	03-06-2021	WIPO	https://patentscope.wipo.int/search/en/detail.jsf?docId=US336159206	Por revisar (nuevo)
145	US215056904	Enrichment methods for the detection of pathogens and other microbes		A61K 39/02; C12Q 1/00; G01N 33/53; C12Q 1/04; C12Q 1/6806	15-12-2017	WIPO	https://patentscope.wipo.int/search/en/detail.jsf?docId=US215056904	Revisado
146	US38953809	Concentration of waterborn and foodborn microorganisms		B01D 21/26; B04B 5/00; B04B 5/04; C12M 1/26; C12M 1/26	03-02-1998	WIPO	https://patentscope.wipo.int/search/en/detail.jsf?docId=US38953809	Revisado
147	WO2008030858	USE OF ESTERASE EXPRESSED IN PLANTS FOR THE CONTROL OF GRAM-NEGATIVE BACTERIA		C12N 15/82; C12N 9/18; A01H 1/00	05-09-2007	WIPO	https://patentscope.wipo.int/search/en/detail.jsf?docId=WO2008030858	Revisado
148	US38476534	Cold tolerant trichoderma		C12N 1/14; A01N 63/00; A01N 63/04; C12N 15/00; A01N 63/04	19-04-1993	WIPO	https://patentscope.wipo.int/search/en/detail.jsf?docId=US38476534	Revisado
149	US195464388	DEVICE AND METHODS OF USING DEVICE FOR SEPARATION OF BACTERIA FROM COMPLEX SAMPLES		C12Q 1/68; G01N 15/10; B01L 3/00	02-06-2015	WIPO	https://patentscope.wipo.int/search/en/detail.jsf?docId=US195464388	Revisado
150	WO2012088479	COMPOSITION TO OVERCOME INHIBITORS IN PCR AND GROWTH CULTURES		C12Q 1/68; G01N 33/48	22-12-2011	WIPO	https://patentscope.wipo.int/search/en/detail.jsf?docId=WO2012088479	Revisado
151	US310905750	TREATMENT OF FERTIGATION WATER		C02F 1/467; C02F 1/461; A01C 23/04	05-11-2019	WIPO	https://patentscope.wipo.int/search/en/detail.jsf?docId=US310905750	Por revisar (nuevo)
152	EP46981516	IMPROVED PLANTS, MICROBES, AND ORGANISMS		C12N 5/00; C12Q 1/68	03-08-2010	WIPO	https://patentscope.wipo.int/search/en/detail.jsf?docId=EP46981516	Revisado
153	8771936	Bacteriophage and antibacterial composition comprising the same				USPTO	https://patft.uspto.gov/netacgi/nph-Parser?Sect1=PTO2&Sect2=HITOFF&u=%2Fnetahtml%2FPTO%2Fsearch-adv.htm&r=16&p=1&f=G&l=50&d=PTXT&S1=(((PHAGES+OR+BACTERIOPHAGES)+AND+BIOCONTROL)+AND+FOODBORNE)&OS=PHAGES+OR+BACTERIOPHAGES+AND+BIOCONTROL+AND+FOODBORNE&RS=(((PHAGES+OR+BACTERIOPHAGES)+AND+BIOCONTROL)+AND+FOODBORNE)	Revisado	Yes
154	7294501	Geldanamycin-producing strains, uses thereof and methods of producing same				USPTO	https://patft.uspto.gov/netacgi/nph-Parser?Sect1=PTO2&Sect2=HITOFF&u=%2Fnetahtml%2FPTO%2Fsearch-adv.htm&r=24&p=1&f=G&l=50&d=PTXT&S1=(((PHAGES+OR+BACTERIOPHAGES)+AND+BIOCONTROL)+AND+FOODBORNE)&OS=PHAGES+OR+BACTERIOPHAGES+AND+BIOCONTROL+AND+FOODBORNE&RS=(((PHAGES+OR+BACTERIOPHAGES)+AND+BIOCONTROL)+AND+FOODBORNE)	Revisado
155	6699701	Method and device for sanitation using bacteriophages				USPTO	https://patft.uspto.gov/netacgi/nph-Parser?Sect1=PTO2&Sect2=HITOFF&u=%2Fnetahtml%2FPTO%2Fsearch-adv.htm&r=25&p=1&f=G&l=50&d=PTXT&S1=(((PHAGES+OR+BACTERIOPHAGES)+AND+BIOCONTROL)+AND+FOODBORNE)&OS=PHAGES+OR+BACTERIOPHAGES+AND+BIOCONTROL+AND+FOODBORNE&RS=(((PHAGES+OR+BACTERIOPHAGES)+AND+BIOCONTROL)+AND+FOODBORNE)	Revisado	Yes
156	10233484	Methods and systems for rapid detection of microorganisms using free antibodies				USPTO	https://patft.uspto.gov/netacgi/nph-Parser?Sect1=PTO2&Sect2=HITOFF&u=%2Fnetahtml%2FPTO%2Fsearch-adv.htm&r=8&p=1&f=G&l=50&d=PTXT&S1=(((PHAGES+OR+BACTERIOPHAGES)+AND+BIOCONTROL)+AND+FOODBORNE)&OS=PHAGES+OR+BACTERIOPHAGES+AND+BIOCONTROL+AND+FOODBORNE&RS=(((PHAGES+OR+BACTERIOPHAGES)+AND+BIOCONTROL)+AND+FOODBORNE)	Revisado
157	10519483	Methods and systems for rapid detection of microorganisms using infectious agents				USPTO	https://patft.uspto.gov/netacgi/nph-Parser?Sect1=PTO2&Sect2=HITOFF&u=%2Fnetahtml%2FPTO%2Fsearch-adv.htm&r=5&p=1&f=G&l=50&d=PTXT&S1=(((PHAGES+OR+BACTERIOPHAGES)+AND+BIOCONTROL)+AND+FOODBORNE)&OS=PHAGES+OR+BACTERIOPHAGES+AND+BIOCONTROL+AND+FOODBORNE&RS=(((PHAGES+OR+BACTERIOPHAGES)+AND+BIOCONTROL)+AND+FOODBORNE)	Revisado
158	10584329	Methods for universal target capture				USPTO	https://patft.uspto.gov/netacgi/nph-Parser?Sect1=PTO2&Sect2=HITOFF&u=%2Fnetahtml%2FPTO%2Fsearch-adv.htm&r=4&p=1&f=G&l=50&d=PTXT&S1=(((PHAGES+OR+BACTERIOPHAGES)+AND+BIOCONTROL)+AND+FOODBORNE)&OS=PHAGES+OR+BACTERIOPHAGES+AND+BIOCONTROL+AND+FOODBORNE&RS=(((PHAGES+OR+BACTERIOPHAGES)+AND+BIOCONTROL)+AND+FOODBORNE)	Revisado
159	9920296	Paenibacillus alvei strain TS-15 and its use in controlling pathogenic organisms on crops				USPTO	https://patft.uspto.gov/netacgi/nph-Parser?Sect1=PTO2&Sect2=HITOFF&u=%2Fnetahtml%2FPTO%2Fsearch-adv.htm&r=11&p=1&f=G&l=50&d=PTXT&S1=(((PHAGES+OR+BACTERIOPHAGES)+AND+BIOCONTROL)+AND+FOODBORNE)&OS=PHAGES+OR+BACTERIOPHAGES+AND+BIOCONTROL+AND+FOODBORNE&RS=(((PHAGES+OR+BACTERIOPHAGES)+AND+BIOCONTROL)+AND+FOODBORNE)	Revisado
160	8003323	Reduction in bacterial colonization by administering bacteriophage compositions				USPTO	https://patft.uspto.gov/netacgi/nph-Parser?Sect1=PTO2&Sect2=HITOFF&u=%2Fnetahtml%2FPTO%2Fsearch-adv.htm&r=23&p=1&f=G&l=50&d=PTXT&S1=(((PHAGES+OR+BACTERIOPHAGES)+AND+BIOCONTROL)+AND+FOODBORNE)&OS=PHAGES+OR+BACTERIOPHAGES+AND+BIOCONTROL+AND+FOODBORNE&RS=(((PHAGES+OR+BACTERIOPHAGES)+AND+BIOCONTROL)+AND+FOODBORNE)	Revisado	Yes
161	8288146	Salmonella bacteriophage and antibacterial composition comprising the same				USPTO	https://patft.uspto.gov/netacgi/nph-Parser?Sect1=PTO2&Sect2=HITOFF&u=%2Fnetahtml%2FPTO%2Fsearch-adv.htm&r=19&p=1&f=G&l=50&d=PTXT&S1=(((PHAGES+OR+BACTERIOPHAGES)+AND+BIOCONTROL)+AND+FOODBORNE)&OS=PHAGES+OR+BACTERIOPHAGES+AND+BIOCONTROL+AND+FOODBORNE&RS=(((PHAGES+OR+BACTERIOPHAGES)+AND+BIOCONTROL)+AND+FOODBORNE)	Revisado
162	10357049	Spontaneous antimicrobial essential oil nanoemulsions and their use as a food and surface disinfectant/sanitizer				USPTO	https://patft.uspto.gov/netacgi/nph-Parser?Sect1=PTO2&Sect2=HITOFF&u=%2Fnetahtml%2FPTO%2Fsearch-adv.htm&r=7&p=1&f=G&l=50&d=PTXT&S1=(((PHAGES+OR+BACTERIOPHAGES)+AND+BIOCONTROL)+AND+FOODBORNE)&OS=PHAGES+OR+BACTERIOPHAGES+AND+BIOCONTROL+AND+FOODBORNE&RS=(((PHAGES+OR+BACTERIOPHAGES)+AND+BIOCONTROL)+AND+FOODBORNE)	Revisado
163	10124027	Therapeutic bacteriophage compositions				USPTO	https://patft.uspto.gov/netacgi/nph-Parser?Sect1=PTO2&Sect2=HITOFF&u=%2Fnetahtml%2FPTO%2Fsearch-adv.htm&r=9&p=1&f=G&l=50&d=PTXT&S1=(((PHAGES+OR+BACTERIOPHAGES)+AND+BIOCONTROL)+AND+FOODBORNE)&OS=PHAGES+OR+BACTERIOPHAGES+AND+BIOCONTROL+AND+FOODBORNE&RS=(((PHAGES+OR+BACTERIOPHAGES)+AND+BIOCONTROL)+AND+FOODBORNE)	Revisado
164	11066691	Therapeutic phages and methods thereof				USPTO	https://patft.uspto.gov/netacgi/nph-Parser?Sect1=PTO2&Sect2=HITOFF&u=%2Fnetahtml%2FPTO%2Fsearch-adv.htm&r=1&p=1&f=G&l=50&d=PTXT&S1=(((PHAGES+OR+BACTERIOPHAGES)+AND+BIOCONTROL)+AND+FOODBORNE)&OS=PHAGES+OR+BACTERIOPHAGES+AND+BIOCONTROL+AND+FOODBORNE&RS=(((PHAGES+OR+BACTERIOPHAGES)+AND+BIOCONTROL)+AND+FOODBORNE)	Por revisar (nuevo)
165	8212110	Use of bacteriophage outer membrane breaching proteins expressed in plants for the control of gram-negative bacteria				USPTO	https://patft.uspto.gov/netacgi/nph-Parser?Sect1=PTO2&Sect2=HITOFF&u=%2Fnetahtml%2FPTO%2Fsearch-adv.htm&r=15&p=1&f=G&l=50&d=PTXT&S1=(((PHAGES+OR+BACTERIOPHAGES)+AND+BIOCONTROL)+AND+FOODBORNE)&OS=PHAGES+OR+BACTERIOPHAGES+AND+BIOCONTROL+AND+FOODBORNE&RS=(((PHAGES+OR+BACTERIOPHAGES)+AND+BIOCONTROL)+AND+FOODBORNE)	Revisado
166	BR 11 2014 027606 4	UM BACTERIÓFAGO PARA O BIOCONTROLE DE SALMONELLA E PARA A FABRICAÇÃO OU PROCESSAMENTO DE ALIMENTOS	Martin Johannes LOESSNER / Steven HAGENS / Albert Johannes Hendrikus SLIJKHUIS / Jochen Achim KLUMPP / Roger MARTI	C12N 7/00	2017-08-08	INPI	https://busca.inpi.gov.br/pePI/servlet/PatenteServletController?Action=detail&CodPedido=1003593&SearchParameter=BACTERI%D3FAGOS%20ALIMENTOS%20%20%20%20%20%20&Resumo=&Titulo=	Por revisar (nuevo)
167	PI 0902901-0	BACTERIÓFAGO E COMPOSIÇÃO ANTIBACTERIANA, ALIMENTO PARA ANIMAIS, ÁGUA POTÁVEL, DESINFETANTE, AGENTE DE LIMPEZA E MÉTODO PARA TRATAMENTO DE DOENÇAS INFECCIOSAS COMPREENDENDO O MESMO	In Hye Kang / Min Tae Park / Soo An Shin / YOUNG WOOK CHO / HYANG CHOI	C12N 7/01	2015-06-23	INPI	https://busca.inpi.gov.br/pePI/servlet/PatenteServletController?Action=detail&CodPedido=815814&SearchParameter=BACTERI%D3FAGOS%20ALIMENTOS%20%20%20%20%20%20&Resumo=&Titulo=	Por revisar (nuevo)

## Sheet: Redundancies
Item	Application Id	Title	Inventor(s)	IPC	Publication date	Database	Link	Status
1	EP76008062	Novel salmonella bacteriophage compositions and uses thereof		A23K 20/195; A61K 39/42	27-07-2011	WIPO	https://patentscope.wipo.int/search/en/detail.jsf?docId=EP76008062	Revisado
2	WO2013014273	NOVEL SALMONELLA BACTERIOPHAGE COMPOSITIONS AND USES THEREOF		A23K 1/17; A61K 39/42	27-07-2012	WIPO	https://patentscope.wipo.int/search/en/detail.jsf?docId=WO2013014273	Revisado
3	CA96771741	NOVEL SALMONELLA BACTERIOPHAGE COMPOSITIONS AND USES THEREOF		A23K 20/195; A61K 39/42		WIPO	https://patentscope.wipo.int/search/en/detail.jsf?docId=CA96771741	Revisado
4	WO2010064044	METHODS FOR BACTERIOPHAGE DESIGN		C12N 7/00; A61K 35/76	03-12-2009	WIPO	https://patentscope.wipo.int/search/en/detail.jsf?docId=WO2010064044	Revisado
5	CA94524050	METHODS FOR BACTERIOPHAGE DESIGN		C12N 7/00; A61K 35/76	03-12-2009	WIPO	https://patentscope.wipo.int/search/en/detail.jsf?docId=CA94524050	Revisado
6	US73426551	Methods for Bacteriophage Design		C12N 7/00; C12Q 1/70	03-12-2009	WIPO	https://patentscope.wipo.int/search/en/detail.jsf?docId=US73426551	Revisado
7	CA2877039A1	ACTIVE PHAGE-BASED INKS, METHODS OF PRINTING ON MATERIALS AND PHAGE-BASED BIOACTIVE	GRIFFITHS MANSEL ANANY HANY BROVKO LIOUBOV	A23L3/3571 B65D55/00 C09D11/03 C12N11/00 C12N11/12 C12N7/01 C12Q1/70	24-01-2016	ESPACENET	https://worldwide.espacenet.com/patent/search/publication/CA2877039A1	Por revisar (nuevo)
8	US154545215	Active Phage-Based Inks, Methods of Printing on Materials and Phage-Based Bioactive		C12N 7/00; C12Q 1/10; A01N 25/34; A01N 63/00; A01N 25/08	24-07-2015	WIPO	https://patentscope.wipo.int/search/en/detail.jsf?docId=US154545215	Revisado
9	CA159957828	ACTIVE PHAGE-BASED INKS, METHODS OF PRINTING ON MATERIALS AND PHAGE-BASED BIOACTIVE		C12N 7/01; C09D 11/03; A23L 3/3571; B65D 55/00; C12N 11/00; C12N 11/12; C12Q 1/70		WIPO	https://patentscope.wipo.int/search/en/detail.jsf?docId=CA159957828	Revisado
10	WO2021125988	COCKTAIL COMPOSITIONS COMPRISING RESPIRATORY ANTIBACTERIAL PHAGES AND METHODS OF USE THEREOF		A01N 63/40; A61K 35/76; A61P 31/04	21-12-2020	WIPO	https://patentscope.wipo.int/search/en/detail.jsf?docId=WO2021125988	Por revisar (nuevo)
11	US328047349	COCKTAIL COMPOSITIONS COMPRISING RESPIRATORY ANTIBACTERIAL PHAGES AND METHODS OF USE THEREOF		A61K 35/76; A61K 9/00; C12Q 1/04; A61P 31/04	18-12-2020	WIPO	https://patentscope.wipo.int/search/en/detail.jsf?docId=US328047349	Por revisar (nuevo)
12	US2004219519A1	Method for bacteriophage delivery and amplification	HARGIS BILLY M HIGGINS STACY E BIELKE LISA TELLEZ GUILLERMO I NEWBERRY LISA A NAVA GERARDO DONOGHUE ANN M DONOGHUE DANIEL J	A61K45/00 C12Q1/70 A61K35/76	04-11-2004	ESPACENET	https://worldwide.espacenet.com/patent/search/publication/US2004219519A1	Revisado
13	WO2020046712	BACTERIOPHAGE-BASED ELECTROCHEMICAL BIOSENSOR		G01N 33/554; G01N 33/543; G01N 33/569	22-08-2019	WIPO	https://patentscope.wipo.int/search/en/detail.jsf?docId=WO2020046712	Revisado
14	US289333434	Bacteriophage-based electrochemical biosensor		G01N 27/327; G01N 33/569; G01N 33/542	29-08-2018	WIPO	https://patentscope.wipo.int/search/en/detail.jsf?docId=US289333434	Revisado
15	WO2015084938	VIRAL BIOCONTROL FORMULATIONS		A01N 63/00	03-12-2014	WIPO	https://patentscope.wipo.int/search/en/detail.jsf?docId=WO2015084938	Revisado
16	US2009047727A1 US7625740B2	Novel Clostridium perfringens Bacteriophage and Uses Thereof	PASTERNACK GARY SULAKVELIDZE ALEXANDER PASTERNACK GARY R	C12N7/00	01-12-2009	ESPACENET	https://worldwide.espacenet.com/patent/search/publication/US2009047727A1 https://worldwide.espacenet.com/patent/search/publication/US7625740B2	Revisado+
17	WO0150872A2 WO0150872A3	METHOD FOR PRODUCE SANITATION USING BACTERIOPHAGES	SULAKVELIDZE ALEXANDER MORRIS J GLENN ALAVIDZE ZEMPHIRA PASTERNACK GARY R BROWN TORREY C LEVERENTZ BRITTA CONWAY WILLIAM S JANISIEWICZ WOJCIECH J	A23B A23B7/155 A23L3/3463 A23L3/3571 A01N63/00 A23B4/22 A23B7/155 A23G9/30 A23L3/3463 A23L3/3571 A61K35/76 A61K38/16 A61K47/34 A61K47/42 A61K9/70 A61L15/22 A61L15/26 A61L15/38 A61L15/44 A61L2/00 A61L2/18 A61L2/22 A61L26/00 A61P17/02 C08G69/44 C08L77/12 C12N7/01 C12N7/02	20-12-2001	ESPACENET	https://worldwide.espacenet.com/patent/search/publication/WO0150872A2 https://worldwide.espacenet.com/patent/search/publication/WO0150872A3	Revisado old: US2013164374A1, EP1421855A2
18	CA94059603	METHOD FOR PRODUCE SANITATION USING BACTERIOPHAGES		A23B 7/155; A01N 63/40; A01P 1/00; A23B 4/22; A23L 3/3463; A23L 3/3571; A61L 2/00; C12N 7/00	11-01-2001	WIPO	https://patentscope.wipo.int/search/en/detail.jsf?docId=CA94059603	Revisado
19	AU194377145	Method for produce sanitation using bacteriophages		A01N 63/00; A23B 4/22; A23B 7/155; A23G 9/30; A23L 3/3463; A23L 3/3571; A61K 9/70; A61K 35/76; A61K 47/34; A61K 47/42; A61L 2/00; A61L 2/18; A61L 2/22; A61L 15/22; A61L 15/26; A61L 15/38; A61L 15/44; A61L 26/00; A61P 17/02; C08G 69/44; C08L 77/12; C12N 7/01; C12N 7/02	11-01-2001	WIPO	https://patentscope.wipo.int/search/en/detail.jsf?docId=AU194377145	Revisado
20	WO2001050872	METHOD FOR PRODUCE SANITATION USING BACTERIOPHAGES		A01N 63/00; A23B 4/22; A23B 7/155; A23G 9/30; A23L 3/3463; A23L 3/3571; A61K 9/70; A61L 2/00; A61L 2/18; A61L 2/22; A61L 15/22; A61L 15/26; A61L 15/38; A61L 15/44; A61L 26/00; C08G 69/44; C08L 77/12	11-01-2001	WIPO	https://patentscope.wipo.int/search/en/detail.jsf?docId=WO2001050872	Revisado
21	WO2007093849	P100 BACTERIOPHAGE FOR CONTROL OF LISTERIA MONOCYTOGENES		C07K 14/005	15-09-2006	WIPO	https://patentscope.wipo.int/search/en/detail.jsf?docId=WO2007093849	Revisado
22	EP3201323A1 EP3201323B1	MODIFYING BACTERIOPHAGE	FAIRHEAD HEATHER WILKINSON ADAM BARNARD ANNE SEVERI EMMANUELE ANDERSON NEIL PITTS KATY	A61K35/76 C12N7/00	06-11-2019	ESPACENET	https://worldwide.espacenet.com/patent/search/publication/EP3201323A1 https://worldwide.espacenet.com/patent/search/publication/EP3201323B1	Revisado old: JP2017529868A
23	WO2020123542	SELF-CONTAINED APPARATUS AND SYSTEM FOR DETECTING MICROORGANISMS		G01N 33/569	10-12-2019	WIPO	https://patentscope.wipo.int/search/en/detail.jsf?docId=WO2020123542	Por revisar (nuevo)
24	AU324951456	Self-contained apparatus and system for detecting microorganisms		G01N 33/569	10-12-2019	WIPO	https://patentscope.wipo.int/search/en/detail.jsf?docId=AU324951456	Por revisar (nuevo)
25	US296010867	Self-Contained Apparatus and System for Detecting Microorganisms		G01N 33/569; B01L 3/00; C12N 7/00; G01N 33/535	10-12-2019	WIPO	https://patentscope.wipo.int/search/en/detail.jsf?docId=US296010867	Por revisar (nuevo)
26	EP235915534	HIGH HYDROSTATIC PRESSURE METHOD FOR PROCESSING FOOD PRODUCTS		A23L 5/10; A23B 4/22; A23C 3/08; A23C 19/10; A23C 19/11; A23L 3/015; A23L 3/3463	09-07-2018	WIPO	https://patentscope.wipo.int/search/en/detail.jsf?docId=EP235915534	Revisado
27	EP235915533	HIGH HYDROSTATIC PRESSURE METHOD FOR PROCESSING FOOD PRODUCTS		A23L 5/10; A23B 4/22; A23C 3/08; A23C 19/10; A23C 19/11; A23L 3/015; A23L 3/3463	24-08-2017	WIPO	https://patentscope.wipo.int/search/en/detail.jsf?docId=EP235915533	Revisado
28	CN107904212A	Vibrio alginolyticus bacteriophage and bactericidal composition containing same	MA YINGFEI CHEN LING FAN JIQIANG	A61K35/76 A61P31/04 C12N7/00 C12R1/92	13-04-2018	ESPACENET	https://worldwide.espacenet.com/patent/search/publication/CN107904212A	Revisado
29	CN107904213A	Vibrio alginolyticus bacteriophage and bactericidal composition containing same	MA YINGFEI CHEN LING FAN JIQIANG	A61K35/76 A61P31/04 C12N7/00 C12R1/92	13-04-2018	ESPACENET	https://worldwide.espacenet.com/patent/search/publication/CN107904213A	Revisado
30	US2004208853A1	Method and device for sanitation using bacteriophages	SULAKVELIDZE ALEXANDER MORRIS J GLENN ALAVIDZE ZEMPHIRA PASTERNACK GARY R BROWN TORREY C	A01N63/00 A01N63/00 A23B4/22 A23B7/155 A23G9/30 A23L3/3463 A23L3/3571 A61L15/22 A61L15/26 A61L15/38 A61L15/44 A61L2/00 A61L2/18 A61L2/22 A61L26/00 C08G69/44 C08L77/12 A61K9/70	21-10-2004	ESPACENET	https://worldwide.espacenet.com/patent/search/publication/US2004208853A1	Revisado
31	US40881490	Method and device for sanitation using bacteriophages		A61K 45/00; A01N 63/00; A01N 63/00; A61K 45/00; A61K 45/00	01-07-2005	WIPO	https://patentscope.wipo.int/search/en/detail.jsf?docId=US40881490	Revisado
32	CA94059602	METHOD AND DEVICE FOR SANITATION USING BACTERIOPHAGES		A01N 63/00; A01P 1/00; A23B 4/22; A23B 7/155; A23G 9/30; A23L 3/3571; A61L 2/18; A61L 2/22; C12N 7/00	11-01-2001	WIPO	https://patentscope.wipo.int/search/en/detail.jsf?docId=CA94059602	Revisado
33	WO2001050866	METHOD AND DEVICE FOR SANITATION USING BACTERIOPHAGES		A01N 63/00; A23B 4/22; A23B 7/155; A23G 9/30; A23L 3/3463; A23L 3/3571; A61K 9/70; A61L 2/00; A61L 2/18; A61L 2/22; A61L 15/22; A61L 15/26; A61L 15/38; A61L 15/44; A61L 26/00; C08G 69/44; C08L 77/12	11-01-2001	WIPO	https://patentscope.wipo.int/search/en/detail.jsf?docId=WO2001050866	Revisado
34	AU194377147	Method and device for sanitation using bacteriophages		A01N 63/00; A23B 4/22; A23B 7/155; A23G 9/30; A23L 3/3463; A23L 3/3571; A61K 9/70; A61K 35/76; A61K 47/34; A61K 47/42; A61L 2/00; A61L 2/18; A61L 2/22; A61L 15/22; A61L 15/26; A61L 15/38; A61L 15/44; A61L 26/00; A61P 17/02; C08G 69/44; C08L 77/12; C12N 7/01; C12N 7/02	11-01-2001	WIPO	https://patentscope.wipo.int/search/en/detail.jsf?docId=AU194377147	Revisado
35	EP14131374	Method and device for sanitation using bacteriophages		A61K 47/34; A01N 63/00; A23B 4/22; A23B 7/155; A23G 9/30; A23L 3/3463; A23L 3/3571; A61K 9/70; A61K 35/76; A61K 38/16; A61K 47/42; A61L 2/00; A61L 2/18; A61L 2/22; A61L 15/22; A61L 15/26; A61L 15/38; A61L 15/44; A61L 26/00; A61P 17/02; C08G 69/44; C08L 77/12; C12N 7/01; C12N 7/02	11-01-2001	WIPO	https://patentscope.wipo.int/search/en/detail.jsf?docId=EP14131374	Revisado
36	AU194381974	Method and device for sanitation using bacteriophages		A61K 47/34; A01N 63/00; A23B 4/22; A23B 7/155; A23G 9/30; A23L 3/3463; A23L 3/3571; A61K 9/70; A61K 35/76; A61K 47/42; A61L 2/00; A61L 2/18; A61L 2/22; A61L 15/22; A61L 15/26; A61L 15/38; A61L 15/44; A61L 26/00; A61P 17/02; C08G 69/44; C08L 77/12	28-11-2006	WIPO	https://patentscope.wipo.int/search/en/detail.jsf?docId=AU194381974	Revisado
37	US40661217	Method and device for sanitation using bacteriophages		A01N 63/00; A01N 63/00; A01N 63/00; A23B 4/14; A23B 4/22; A23B 7/14; A23B 7/155; A23G 9/04; A23G 9/30; A23L 3/3463; A23L 3/3463; A23L 3/3571; A61K 9/70; A61K 9/70; A61L 2/00; A61L 2/00; A61L 2/18; A61L 2/18; A61L 2/22; A61L 2/22; A61L 15/16; A61L 15/22; A61L 15/26; A61L 15/38; A61L 15/44; A61L 26/00; A61L 26/00; C08G 69/00; C08G 69/44; C08L 77/00; C08L 77/12	11-12-2003	WIPO	https://patentscope.wipo.int/search/en/detail.jsf?docId=US40661217	Revisado
38	US40647377	Method and device for sanitation using bacteriophages		A01N 63/00; A01N 63/00; A01N 63/00; A23B 4/14; A23B 4/22; A23B 7/14; A23B 7/155; A23G 9/04; A23G 9/30; A23L 3/3463; A23L 3/3463; A23L 3/3571; A61K 9/70; A61K 9/70; A61L 2/00; A61L 2/00; A61L 2/18; A61L 2/18; A61L 2/22; A61L 2/22; A61L 15/16; A61L 15/22; A61L 15/26; A61L 15/38; A61L 15/44; A61L 26/00; A61L 26/00; C08G 69/00; C08G 69/44; C08L 77/00; C08L 77/12	11-12-2003	WIPO	https://patentscope.wipo.int/search/en/detail.jsf?docId=US40647377	Revisado
39	US41870531	METHOD AND DEVICE FOR SANITATION USING BACTERIOPHAGES		A23L 3/3463; A23L 3/3463; A23B 4/14; A23B 4/22; A23B 5/00; A23B 5/16; A23B 7/14; A23B 7/155; A23B 9/00; A23B 9/28	23-05-2007	WIPO	https://patentscope.wipo.int/search/en/detail.jsf?docId=US41870531	Revisado
40	EP13823751	METHOD AND DEVICE FOR SANITATION USING BACTERIOPHAGES		A61K 47/34; A01N 63/00; A23B 4/22; A23B 7/155; A23G 9/30; A23L 3/3463; A23L 3/3571; A61K 9/70; A61K 35/76; A61K 38/16; A61K 47/42; A61L 2/00; A61L 2/18; A61L 2/22; A61L 15/22; A61L 15/26; A61L 15/38; A61L 15/44; A61L 26/00; A61P 17/02; C08G 69/44; C08L 77/12; C12N 7/01; C12N 7/02	11-01-2001	WIPO	https://patentscope.wipo.int/search/en/detail.jsf?docId=EP13823751	Revisado
41	US40638072	Method and device for sanitation using bacteriophages		C12N 7/01; A01N 63/00; A01N 63/00; A23B 4/14; A23B 4/22; A23B 7/14; A23B 7/155; A23G 9/04; A23G 9/30; A23L 3/3463; A23L 3/3463; A23L 3/3571; A61K 9/70; A61K 9/70; A61L 2/00; A61L 2/00; A61L 2/18; A61L 2/18; A61L 2/22; A61L 2/22; A61L 15/16; A61L 15/22; A61L 15/26; A61L 15/38; A61L 15/44; A61L 26/00; A61L 26/00; C08G 69/00; C08G 69/44; C08L 77/00; C08L 77/12; C12N 7/01; C12N 7/01	11-01-2001	WIPO	https://patentscope.wipo.int/search/en/detail.jsf?docId=US40638072	Revisado
42	WO2015197688	A METHOD OF FEEDING AN ANIMAL TO IMPROVE GROWTH EFFICIENCY		A23K 1/16; A23K 1/18	24-06-2015	WIPO	https://patentscope.wipo.int/search/en/detail.jsf?docId=WO2015197688	Revisado
43	US197688993	A METHOD OF FEEDING AN ANIMAL TO IMPROVE GROWTH EFFICIENCY		A61K 35/76; A61K 9/00; C12N 7/00; A23K 50/10; A23K 20/147	24-06-2015	WIPO	https://patentscope.wipo.int/search/en/detail.jsf?docId=US197688993	Revisado
44	AU306549255	Methods for detecting microorganisms using microorganism detection protein and other applications of cell binding components		G01N 33/569; C12N 1/02; C12N 9/50	11-03-2019	WIPO	https://patentscope.wipo.int/search/en/detail.jsf?docId=AU306549255	Por revisar (nuevo)
45	WO2019173838	METHODS FOR DETECTING MICROORGANISMS USING MICROORGANISM DETECTION PROTEIN AND OTHER APPLICATIONS OF CELL BINDING COMPONENTS		G01N 33/569; C12N 1/02; C12N 9/50	11-03-2019	WIPO	https://patentscope.wipo.int/search/en/detail.jsf?docId=WO2019173838	Revisado
46	US251445688	Methods for Detecting Microorganisms Using Microorganism Detection Protein and Other Applications of Cell Binding Components		C12Q 1/04; C12N 9/36; G01N 33/569; G01N 33/543	11-03-2019	WIPO	https://patentscope.wipo.int/search/en/detail.jsf?docId=US251445688	Revisado
47	EP2157100A1	Artificial peptidoglycan lysing enzymes and peptidoglycan binding proteins	LOESSNER MARTIN SCHMELCHER MATHIAS GRALLERT HOLGER BRETFELD FALKO	C07K14/435 C12N9/14	24-02-2010	ESPACENET	https://worldwide.espacenet.com/patent/search/publication/EP2157100A1	Revisado old: US2012244595A1
48	US214327691	Escherichia coli O157:H7 bacteriophage Φ241		C12Q 1/04; C12Q 1/70; C12N 7/04; G01N 33/569; A23L 3/3463; C12N 7/00; A61K 35/76	15-04-2016	WIPO	https://patentscope.wipo.int/search/en/detail.jsf?docId=US214327691	Revisado
49	WO2013169102	A BACTERIOPHAGE FOR BIOCONTROL OF SALMONELLA AND IN THE MANUFACTURING OR PROCESSING OF FOODS		C12N 7/00; A61K 35/76; C07K 14/01; G01N 33/569; C12Q 1/68; A23L 3/3463	07-05-2013	WIPO	https://patentscope.wipo.int/search/en/detail.jsf?docId=WO2013169102	Revisado
50	EP131602038	A BACTERIOPHAGE FOR BIOCONTROL OF SALMONELLA AND IN THE MANUFACTURING OR PROCESSING OF FOODS		C12N 7/00; A23L 3/3463; A61K 35/76; C07K 14/01; C12Q 1/68; G01N 33/569	07-05-2013	WIPO	https://patentscope.wipo.int/search/en/detail.jsf?docId=EP131602038	Revisado
51	US241245837	Method of long-term preservation of chemical and biological species using sugar glasses		A61K 39/39; A61K 39/42; A61K 47/26; A61K 47/28; A61K 9/28; A61K 9/70; A61K 9/48; A61K 39/12; A61K 9/00; A61K 47/36; A61K 39/00	16-10-2018	WIPO	https://patentscope.wipo.int/search/en/detail.jsf?docId=US241245837	Revisado
52	CA241468825	METHOD OF LONG-TERM PRESERVATION OF CHEMICAL AND BIOLOGICAL SPECIES USING SUGAR GLASSES		C08L 5/00; A61K 39/00; A61K 47/36; C08J 3/20; C08K 5/1545; C09K 15/06		WIPO	https://patentscope.wipo.int/search/en/detail.jsf?docId=CA241468825	Revisado
53	CA94259253	ENRICHMENT METHODS FOR THE DETECTION OF PATHOGENS AND OTHER MICROBES		C12Q 1/24; C12Q 1/00; C12Q 1/04; C12Q 1/68; G01N 1/28; C12N 1/00	17-05-2004	WIPO	https://patentscope.wipo.int/search/en/detail.jsf?docId=CA94259253	Revisado
54	US40650558	Enrichment methods for the detection of pathogens and other microbes		A61K 49/00; A61K 49/00; C12Q 1/00; C12Q 1/00; C12Q 1/04; C12Q 1/04; C12Q 1/68; C12Q 1/68; G01N 33/53; G01N 33/53	17-05-2004	WIPO	https://patentscope.wipo.int/search/en/detail.jsf?docId=US40650558	Revisado
55	US42879561	Enrichment methods for the detection of pathogens and other microbes		A61K 39/00; G01N 33/53; C12N 1/00; C12Q 1/04; C12Q 1/68	27-01-2009	WIPO	https://patentscope.wipo.int/search/en/detail.jsf?docId=US42879561	Revisado
56	WO1992003056	COLD TOLERANT TRICHODERMA		A01N 63/04	20-08-1991	WIPO	https://patentscope.wipo.int/search/en/detail.jsf?docId=WO1992003056	Revisado
57	CA94010179	COLD TOLERANT TRICHODERMA		C12N 1/14; A01N 63/38; A01N 63/50; A01N 37/46; A01N 47/38; A01P 3/00	20-08-1991	WIPO	https://patentscope.wipo.int/search/en/detail.jsf?docId=CA94010179	Revisado
58	EP12408254	COLD TOLERANT TRICHODERMA.		A01N 63/04	20-08-1991	WIPO	https://patentscope.wipo.int/search/en/detail.jsf?docId=EP12408254	Revisado
59	CA311110545	TREATMENT OF FERTIGATION WATER		C02F 1/461; A01G 25/16; A01N 59/00; A01P 1/00; C02F 1/46; C02F 1/50; C05G 5/00; C25B 1/26		WIPO	https://patentscope.wipo.int/search/en/detail.jsf?docId=CA311110545	Por revisar (nuevo)
60	US73578926	IMPROVED PLANTS, MICROBES, AND ORGANISMS		A01H 5/00; C12N 5/04; A01H 5/10; G01N 21/64	03-08-2010	WIPO	https://patentscope.wipo.int/search/en/detail.jsf?docId=US73578926	Revisado
61	CA94542750	IMPROVED PLANTS, MICROBES, AND ORGANISMS		C12N 5/00; C12Q 1/68	03-08-2010	WIPO	https://patentscope.wipo.int/search/en/detail.jsf?docId=CA94542750	Revisado
62	US2007248724A1	METHOD AND DEVICE FOR SANITATION USING BACTERIOPHAGES	SULAKVELIDZE ALEXANDER MORRIS J G JR ALAVIDZE ZEMPHIRA PASTERNACK GARY R BROWN TORREY C	A01N63/00 A23B4/22 A23B5/16 A23B7/155 A23B9/28 A23G9/30 A23L3/3463 A23L3/3571 A61K45/00 A61L15/22 A61L15/26 A61L15/38 A61L15/44 A61L2/00 A61L2/18 A61L2/22 A61L26/00 C08G69/44 C08L77/12 A61K9/70	25-10-2007	ESPACENET	https://worldwide.espacenet.com/patent/search/publication/US2007248724A1	Revisado
63	10435669	Bacteriophage for biocontrol of Salmonella and in the manufacturing or processing of foods				USPTO	https://patft.uspto.gov/netacgi/nph-Parser?Sect1=PTO2&Sect2=HITOFF&u=%2Fnetahtml%2FPTO%2Fsearch-adv.htm&r=6&p=1&f=G&l=50&d=PTXT&S1=(((PHAGES+OR+BACTERIOPHAGES)+AND+BIOCONTROL)+AND+FOODBORNE)&OS=PHAGES+OR+BACTERIOPHAGES+AND+BIOCONTROL+AND+FOODBORNE&RS=(((PHAGES+OR+BACTERIOPHAGES)+AND+BIOCONTROL)+AND+FOODBORNE)	Revisado
64	9921219	Bacteriophage-based biosensor for microbial detection				USPTO	https://patft.uspto.gov/netacgi/nph-Parser?Sect1=PTO2&Sect2=HITOFF&u=%2Fnetahtml%2FPTO%2Fsearch-adv.htm&r=10&p=1&f=G&l=50&d=PTXT&S1=(((PHAGES+OR+BACTERIOPHAGES)+AND+BIOCONTROL)+AND+FOODBORNE)&OS=PHAGES+OR+BACTERIOPHAGES+AND+BIOCONTROL+AND+FOODBORNE&RS=(((PHAGES+OR+BACTERIOPHAGES)+AND+BIOCONTROL)+AND+FOODBORNE)	Revisado
65	10768177	Bacteriophage-based electrochemical biosensor				USPTO	https://patft.uspto.gov/netacgi/nph-Parser?Sect1=PTO2&Sect2=HITOFF&u=%2Fnetahtml%2FPTO%2Fsearch-adv.htm&r=3&p=1&f=G&l=50&d=PTXT&S1=(((PHAGES+OR+BACTERIOPHAGES)+AND+BIOCONTROL)+AND+FOODBORNE)&OS=PHAGES+OR+BACTERIOPHAGES+AND+BIOCONTROL+AND+FOODBORNE&RS=(((PHAGES+OR+BACTERIOPHAGES)+AND+BIOCONTROL)+AND+FOODBORNE)	Por revisar (nuevo)
66	9861667	Bacteriophages against Salmonella ssp and their use				USPTO	https://patft.uspto.gov/netacgi/nph-Parser?Sect1=PTO2&Sect2=HITOFF&u=%2Fnetahtml%2FPTO%2Fsearch-adv.htm&r=12&p=1&f=G&l=50&d=PTXT&S1=(((PHAGES+OR+BACTERIOPHAGES)+AND+BIOCONTROL)+AND+FOODBORNE)&OS=PHAGES+OR+BACTERIOPHAGES+AND+BIOCONTROL+AND+FOODBORNE&RS=(((PHAGES+OR+BACTERIOPHAGES)+AND+BIOCONTROL)+AND+FOODBORNE)	Revisado
67	6544729	Bioluminescent biosensor device				USPTO	https://patft.uspto.gov/netacgi/nph-Parser?Sect1=PTO2&Sect2=HITOFF&u=%2Fnetahtml%2FPTO%2Fsearch-adv.htm&r=26&p=1&f=G&l=50&d=PTXT&S1=(((PHAGES+OR+BACTERIOPHAGES)+AND+BIOCONTROL)+AND+FOODBORNE)&OS=PHAGES+OR+BACTERIOPHAGES+AND+BIOCONTROL+AND+FOODBORNE&RS=(((PHAGES+OR+BACTERIOPHAGES)+AND+BIOCONTROL)+AND+FOODBORNE)	Revisado
68	11058131	Escherichia coli O157:H7 bacteriophage .PHI.241				USPTO	https://patft.uspto.gov/netacgi/nph-Parser?Sect1=PTO2&Sect2=HITOFF&u=%2Fnetahtml%2FPTO%2Fsearch-adv.htm&r=2&p=1&f=G&l=50&d=PTXT&S1=(((PHAGES+OR+BACTERIOPHAGES)+AND+BIOCONTROL)+AND+FOODBORNE)&OS=PHAGES+OR+BACTERIOPHAGES+AND+BIOCONTROL+AND+FOODBORNE&RS=(((PHAGES+OR+BACTERIOPHAGES)+AND+BIOCONTROL)+AND+FOODBORNE)	Por revisar (nuevo)
69	9518252	Listeria bacteriophage P825 and uses thereof				USPTO	https://patft.uspto.gov/netacgi/nph-Parser?Sect1=PTO2&Sect2=HITOFF&u=%2Fnetahtml%2FPTO%2Fsearch-adv.htm&r=13&p=1&f=G&l=50&d=PTXT&S1=(((PHAGES+OR+BACTERIOPHAGES)+AND+BIOCONTROL)+AND+FOODBORNE)&OS=PHAGES+OR+BACTERIOPHAGES+AND+BIOCONTROL+AND+FOODBORNE&RS=(((PHAGES+OR+BACTERIOPHAGES)+AND+BIOCONTROL)+AND+FOODBORNE)	Revisado
70	7951579	Method for bacteriophage delivery and amplification				USPTO	https://patft.uspto.gov/netacgi/nph-Parser?Sect1=PTO2&Sect2=HITOFF&u=%2Fnetahtml%2FPTO%2Fsearch-adv.htm&r=18&p=1&f=G&l=50&d=PTXT&S1=(((PHAGES+OR+BACTERIOPHAGES)+AND+BIOCONTROL)+AND+FOODBORNE)&OS=PHAGES+OR+BACTERIOPHAGES+AND+BIOCONTROL+AND+FOODBORNE&RS=(((PHAGES+OR+BACTERIOPHAGES)+AND+BIOCONTROL)+AND+FOODBORNE)	Revisado
71	8367058	Method for bacteriophage delivery and amplification				USPTO	https://patft.uspto.gov/netacgi/nph-Parser?Sect1=PTO2&Sect2=HITOFF&u=%2Fnetahtml%2FPTO%2Fsearch-adv.htm&r=22&p=1&f=G&l=50&d=PTXT&S1=(((PHAGES+OR+BACTERIOPHAGES)+AND+BIOCONTROL)+AND+FOODBORNE)&OS=PHAGES+OR+BACTERIOPHAGES+AND+BIOCONTROL+AND+FOODBORNE&RS=(((PHAGES+OR+BACTERIOPHAGES)+AND+BIOCONTROL)+AND+FOODBORNE)	Revisado
72	7459272	Reduction in bacterial colonization by administering bacteriophage compositions				USPTO	https://patft.uspto.gov/netacgi/nph-Parser?Sect1=PTO2&Sect2=HITOFF&u=%2Fnetahtml%2FPTO%2Fsearch-adv.htm&r=21&p=1&f=G&l=50&d=PTXT&S1=(((PHAGES+OR+BACTERIOPHAGES)+AND+BIOCONTROL)+AND+FOODBORNE)&OS=PHAGES+OR+BACTERIOPHAGES+AND+BIOCONTROL+AND+FOODBORNE&RS=(((PHAGES+OR+BACTERIOPHAGES)+AND+BIOCONTROL)+AND+FOODBORNE)	Revisado
73	9226518	Salmonella bacteriophage compositions and uses thereof				USPTO	https://patft.uspto.gov/netacgi/nph-Parser?Sect1=PTO2&Sect2=HITOFF&u=%2Fnetahtml%2FPTO%2Fsearch-adv.htm&r=14&p=1&f=G&l=50&d=PTXT&S1=(((PHAGES+OR+BACTERIOPHAGES)+AND+BIOCONTROL)+AND+FOODBORNE)&OS=PHAGES+OR+BACTERIOPHAGES+AND+BIOCONTROL+AND+FOODBORNE&RS=(((PHAGES+OR+BACTERIOPHAGES)+AND+BIOCONTROL)+AND+FOODBORNE)	Revisado
74	8507650	Use of bacteriophage outer membrane breaching proteins expressed in plants for the control of gram-negative bacteria				USPTO	https://patft.uspto.gov/netacgi/nph-Parser?Sect1=PTO2&Sect2=HITOFF&u=%2Fnetahtml%2FPTO%2Fsearch-adv.htm&r=17&p=1&f=G&l=50&d=PTXT&S1=(((PHAGES+OR+BACTERIOPHAGES)+AND+BIOCONTROL)+AND+FOODBORNE)&OS=PHAGES+OR+BACTERIOPHAGES+AND+BIOCONTROL+AND+FOODBORNE&RS=(((PHAGES+OR+BACTERIOPHAGES)+AND+BIOCONTROL)+AND+FOODBORNE)	Revisado
75	9181310	Use of bacteriophage outer membrane breaching proteins expressed in plants for the control of gram-negative bacteria				USPTO	https://patft.uspto.gov/netacgi/nph-Parser?Sect1=PTO2&Sect2=HITOFF&u=%2Fnetahtml%2FPTO%2Fsearch-adv.htm&r=20&p=1&f=G&l=50&d=PTXT&S1=(((PHAGES+OR+BACTERIOPHAGES)+AND+BIOCONTROL)+AND+FOODBORNE)&OS=PHAGES+OR+BACTERIOPHAGES+AND+BIOCONTROL+AND+FOODBORNE&RS=(((PHAGES+OR+BACTERIOPHAGES)+AND+BIOCONTROL)+AND+FOODBORNE)	Revisado

## Sheet: Not found (old)-ESPACENET
No	Title	Inventors	Applicants	Publication number	Earliest priority	IPC	CPC	Publication date	Earliest publication	Family number
48	High-specificity detection method of salmonella	HU JIAJIA HU JING	UNIV CHANGZHOU	CN104818343A	2015-05-07	C12Q1/10 C12Q1/70 C12R1/42 C12R1/92		2015-08-05	2015-08-05	053728823

## Sheet: Not found (old)-WIPO
Application Id	Application Number	Application Date	Country	Title	I P C
RU105550720	2012127139/10	29.06.2012	RU	ANTIBACTERIAL COMPOSITION, STRAIN OF BACTERIOPHAGE Escherichia coli, USED FOR OBTAINING THEREOF	A61P 31/04; A61K 39/295; C12N 7/00; A61K 35/76
US42220115	11869996	10.10.2007	US	GELDANAMYCIN-PRODUCING STRAINS, USES THEREOF AND METHODS OF PRODUCING SAME	A61K 35/66; A61K 35/74; A61P 43/00; A61P 43/00; C12N 15/00; C12N 15/00; C12Q 1/68; C12Q 1/68
CA94162143	2449601		CA	GELDANAMYCIN-PRODUCING STRAINS, USES THEREOF AND METHODS OF PRODUCING SAME	C12N 1/20; A01N 63/00; A01N 63/02; C12N 15/03; C12Q 1/02; C12Q 1/04; C12Q 1/68
US41858072	10728876	08.12.2003	US	Geldanamycin-producing strains, uses thereof and methods of producing same	C12P 1/20; A12N 63/00
US191714362	15216895	22.07.2016	US	Spontaneous antimicrobial essential oil nanoemulsions and their use as a food and surface disinfectant/sanitizer	A23L 3/3472; A01N 31/08; A01N 25/04; A23L 3/3508
WO2015187745	PCT/US2015/033848	02.06.2015	WO	DEVICE AND METHODS OF USING DEVICE FOR SEPARATION OF BACTERIA FROM COMPLEX SAMPLES	G01N 15/06; G01N 33/00; G01N 33/48; G01N 33/483
JP274240481	2015511393	07.05.2013	JP	サルモネラの生物的防除のための及び食品の製造若しくは加工におけるバクテリオファージ	C12N 7/00; A01N 63/00; A01N 63/02; A01P 3/00; A23K 10/18; A23K 20/153; A61K 31/7088; A61P 31/04; C07K 14/005; C12N 9/36; C12N 15/09; C12Q 1/04; C12Q 1/689; C12Q 1/70; A61K 35/76
WO2019185129	PCT/EP2018/057826	27.03.2018	WO	BACTERIAL PATHOGEN DERIVED RESISTANCE IN PLANTS	C12N 15/82; A01N 63/02; C07K 14/195
WO1999004039	PCT/US1997/012398	16.07.1997	WO	METHODS AND MATERIALS FOR DETECTING E. COLI O157 IN POLYMERASE CHAIN REACTION ASSAYS	C12Q 1/68
AU194202130	2015271807	02.06.2015	AU	Device and methods of using device for separation of bacteria from complex samples	G01N 15/06; G01N 33/00; G01N 33/48; G01N 33/483
