# Supplementary material for: Systematic review and meta-analysis: the efficiency of bacteriophages previously patented against pathogenic bacteria on food
Source: Syst Rev. 2023 Oct 28;12:201. doi: 10.1186/s13643-023-02352-9 (PMC10612260; doi:10.1186/s13643-023-02352-9)
Supplement: Supplementary file 4 — Additional file 4: Table 4s. [file 13643_2023_2352_MOESM4_ESM.xlsx]

## Sheet: Hoja1
Item	Application Id	Title	Inventor(s)	IPC	Publication date	Database	Link
1	WO2013014273A1	NOVEL SALMONELLA BACTERIOPHAGE COMPOSITIONS AND USES THEREOF	LLAGOSTERA MONTSERRAT BARBE JORGE BARDINA CARLOTA CORTES MARIA PILAR SPRICIGO DENIS AUGUSTO	A23K20/195 A61K39/42	31-01-2013	ESPACENET	https://worldwide.espacenet.com/patent/search/publication/WO2013014273A1
2	CN108471756A	NOVEL SHIGELLA BACTERIOPHAGES AND USES THEREOF	PASTERNACK GARY SULAKVELIDZE ALEXANDER	A01N63/00 A61K47/00	31-08-2018	ESPACENET	https://worldwide.espacenet.com/patent/search/publication/CN108471756A
3	CN110317793A CN110317793B	Mixed preparation with bacteriophages LPEE17 and LPEK22 as major components and application	LI JINQUAN LIU KUN ZHOU YANG YANG TIAN	A23C7/04 A23L5/20 C12N7/00 C12R1/92	30-06-2020	ESPACENET	https://worldwide.espacenet.com/patent/search/publication/CN110317793A https://worldwide.espacenet.com/patent/search/publication/CN110317793B
4	US8685697B1	Listeria monocytogenes bacteriophages and uses thereof	PASTERNACK GARY SULAKELIDZE ALEXANDER	C12N1/00	01-04-2014	ESPACENET	https://worldwide.espacenet.com/patent/search/publication/US8685697B1
5	US2013336932A1 US8685696B2	Novel Salmonella Bacteriophage and Uses Thereof	PASTERNACK GARY SULAKVELIDZE ALEXANDER	A01N63/00 C07H21/04 C07K14/005 C12N7/00 C12N1/00	01-04-2014	ESPACENET	https://worldwide.espacenet.com/patent/search/publication/US2013336932A1 https://worldwide.espacenet.com/patent/search/publication/US8685696B2
6	EP2815652A2 EP2815652A3 EP2815652B1	Method for the decontamination of bacteriological impurities	REIDT ULRICH FETTER VIKTOR HUMMEL THOMAS FRIEDBERGER ALOIS	A01N63/02 A01P1/00 A01N37/46 A01N63/00	22-02-2017	ESPACENET	https://worldwide.espacenet.com/patent/search/publication/EP2815652A2 https://worldwide.espacenet.com/patent/search/publication/EP2815652A3 https://worldwide.espacenet.com/patent/search/publication/EP2815652B1
7	US2016024478A1	Active Phage-Based Inks, Methods of Printing on Materials and Phage-Based Bioactive	GRIFFITHS MANSEL ANANY HANY BROVKO LIOUBOV	A01N25/08 A01N25/34 A01N63/00 C12N7/00 C12Q1/10	28-01-2016	ESPACENET	https://worldwide.espacenet.com/patent/search/publication/US2016024478A1
8	US2009155217A1 US7625741B2	Novel E. coli O157:H7 Bacteriophage and Uses Thereof	PASTERNACK GARY SULAKVELIDZE ALEXANDER PASTERNACK GARY R	A01N63/00 A01P1/00 C07H21/04 C12N7/00	01-12-2009	ESPACENET	https://worldwide.espacenet.com/patent/search/publication/US2009155217A1 https://worldwide.espacenet.com/patent/search/publication/US7625741B2
9	EP1337626A2 EP1337626B1	BACTERIOPHAGE COMPOSITION USEFUL IN TREATING FOOD PRODUCTS TO PREVENT BACTERIAL CONTAMINATION	AVERBACK PAUL GEMMELL JACK	C12N7/00 A23L3/3463 A23L3/3571 A61K35/74 C12N15/09 C12N7/02 C12N7/00	09-07-2008	ESPACENET	https://worldwide.espacenet.com/patent/search/publication/EP1337626A2 https://worldwide.espacenet.com/patent/search/publication/EP1337626B1
10	US2009155329A1 US7625556B2	Novel E. coli Bacteriophage and Uses Thereof	SULAKVELIDZE ALEXANDER PASTERNACK GARY PASTERNACK GARY R	A01N25/08 C12N7/00 A01N63/00 A23F5/00 A61K39/38 C12N15/74 C12Q1/70 A61K39/275	01-12-2009	ESPACENET	https://worldwide.espacenet.com/patent/search/publication/US2009155329A1 https://worldwide.espacenet.com/patent/search/publication/US7625556B2
11	WO2019211635A1 WO2019211635A8	ANTIMICROBIAL COMPOSITION AND THE USE OF THEREOF	GOLIJASHVILI ALESKSANDER GOLIJASHVILI RATI DZULIASHVILI MARIAM PAPUKASHVILI IRINA	A61K35/76 A61P31/04 C12N7/00	17-09-2020	ESPACENET	https://worldwide.espacenet.com/patent/search/publication/WO2019211635A1 https://worldwide.espacenet.com/patent/search/publication/WO2019211635A8
12	RU2644667C1	ANTIBACTERIAL COMPOSITION FOR THE EXTENSION OF THE EXPIRY DATE OF FROZEN FISH AND THE RISK REDUCTION OF FOOD-INFECTION-BASED INFECTIONS, BACTERIOPHAGIC STAMPS USED FOR ITS OBTAINING	ZULKARNEEV ELDAR RINATOVICH ALESHKIN ANDREJ VLADIMIROVICH KISELEVA IRINA ANATOLEVNA RUBALSKIJ EVGENIJ OLEGOVICH RUBALSKIJ OLEG VASILEVICH LEBEDEV NIKOLAJ SERGEEVICH	A61K35/76 C12N7/00	13-02-2018	ESPACENET	https://worldwide.espacenet.com/patent/search/publication/RU2644667C1
13	US2011200561A1 US8367058B2	Method for Bacteriophage Delivery and Amplification	HARGIS BILLY M HIGGINS STACY E BIELKE LISA TELLEZ GUILLERMO L NEWBERRY LISA A NAVA GERARDO DONOGHUE ANN M DONOGHUE DANIEL J	A61P31/04 C12N7/00 A61K35/76 A01N63/00	05-02-2013	ESPACENET	https://worldwide.espacenet.com/patent/search/publication/US2011200561A1 https://worldwide.espacenet.com/patent/search/publication/US8367058B2
14	WO2017214135A1	BACTERIOPHAGES TO CONTROL SHIGATOXIGENIC ESCHERICHIA COLI	JARONI DIVYA LITT PUSHPINDER KAUR	A01N25/08 A01N63/00 C12N7/00	14-12-2017	ESPACENET	https://worldwide.espacenet.com/patent/search/publication/WO2017214135A1
15	KR100941891B1 KR20090030385A	NOVEL BACTERIOPHAGE HAVING KILLING ACTIVITY SPECIFIC TO SALMONELLA SELECTED FROM INFECTIOUS BACTERIOPHAGES OF SALMONELLA ENTERITIDIS	YOON SEONG JUN JUN SOO YOUN KYOUNG SEO BONG PAIK HYOUNG ROK KANG SANG HYEON	C12N7/00 C12N7/01	16-02-2010	ESPACENET	https://worldwide.espacenet.com/patent/search/publication/KR100941891B1 https://worldwide.espacenet.com/patent/search/publication/KR20090030385A
16	KR101443140B1 KR20130069467A	COMPOSITION FOR CONTROLLING HARMFUL BACTERIA COMPRISING BACTERIOPHAGE AS EFFECTIVE COMPONENT AND METHOD FOR CONTROLLING HARMFUL BACTERIA USING THE SAME	KIM KWANG PYO MAUDELLA MUDISELAGE NADEEKA JEONG DO YOUN SHIN MEE JIN	A23L11/20 A23L3/3571 A23L5/20 C12N1/20	24-09-2014	ESPACENET	https://worldwide.espacenet.com/patent/search/publication/KR101443140B1 https://worldwide.espacenet.com/patent/search/publication/KR20130069467A
17	KR101188611B1 KR20110081563A	VIRULENT PHAGES INHIBITING THE GROWTH OF CRONOBACTER SAKAZAKII	PARK JONG HYUN LEE YOUNG DUCK	A01N63/02 A01P1/00	08-10-2012	ESPACENET	https://worldwide.espacenet.com/patent/search/publication/KR101188611B1 https://worldwide.espacenet.com/patent/search/publication/KR20110081563A
18	US2008311643A1 US7622293B2	Novel Pseudomonas aeruginosa: Bacteriophage and Uses Thereof	SULAKVELIDZE ALEXANDER PASTERNACK GARY PASTERNACK GARY R	C12N7/00	24-11-2009	ESPACENET	https://worldwide.espacenet.com/patent/search/publication/US2008311643A1 https://worldwide.espacenet.com/patent/search/publication/US7622293B2
19	WO2007093849A2 WO2007093849A3	P100 BACTERIOPHAGE FOR CONTROL OF LISTERIA MONOCYTOGENES	LOESSNER MARTIN J	C07K14/005	03-04-2008	ESPACENET	https://worldwide.espacenet.com/patent/search/publication/WO2007093849A2 https://worldwide.espacenet.com/patent/search/publication/WO2007093849A3
20	KR100941892B1 KR20090030386A	NOVEL BACTERIOPHAGE HAVING KILLING ACTIVITY SPECIFIC TO SALMONELLA SELECTED FROM INFECTIOUS BACTERIOPHAGES OF SALMONELLA GALLINARUM	YOON SEONG JUN JUN SOO YOUN KYOUNG SEO BONG PAIK HYOUNG ROK KANG SANG HYEON	C12N7/00	16-02-2010	ESPACENET	https://worldwide.espacenet.com/patent/search/publication/KR100941892B1 https://worldwide.espacenet.com/patent/search/publication/KR20090030386A
21	WO2019229079A1	PHAGE COCKTAIL AGAINST E. COLI O157	VAN MIERLO JOËL THOMAS WITTE SANDER HAGENS STEVEN	A01N63/00 A23K10/16 A23K10/18 A23L3/3463 A23L3/3571 A61K35/76 A61P31/04 C12N7/00	05-12-2019	ESPACENET	https://worldwide.espacenet.com/patent/search/publication/WO2019229079A1
22	CN102356817A	Preparation of two lytic vibrio harveyi bacteriophage preparations, and application thereof	YONGPING XU DEMENG TAN LIJI JIN XIAOYU LI TAO SUN JIANAN GUO RANSHENG YANG PENGFEI ZHAO	A01K61/00 A23K20/195 C12N7/00 C12N7/02	22-02-2012	ESPACENET	https://worldwide.espacenet.com/patent/search/publication/CN102356817A
23	US2017143778A1	A METHOD OF FEEDING AN ANIMAL TO IMPROVE GROWTH EFFICIENCY	NUBOER JOHAN FRANS WILLEM HAGENS STEVEN LOESSNER MARTIN JOHANNES OFFERHAUS MARK LEONARD	A23K20/147 A23K50/10 A61K35/76 A61K9/00 C12N7/00	25-05-2017	ESPACENET	https://worldwide.espacenet.com/patent/search/publication/US2017143778A1
24	BR112018010737 (A2)	composição compreendendo bacteriófagos para reduzir, eliminar e/ou prevenir a salmonella enteritidis, salmonella typhimurium e salmonella paratyphi b	ANA PAULA JIMÉNEZ SÁNCHEZ [CO] ANGELA VICTORIA HOLGUIN MORENO [CO] MARTHA JOSEFINA VIVES FLOREZ [CO]	A61K39/00	27-11-2018	LATIPAD	https://lp.espacenet.com/publicationDetails/biblio?DB=lp.espacenet.com&adjacent=true&locale=es_LP&FT=D&date=20181127&CC=BR&NR=112018010737A2&KC=A2
25	AR101096 (A1)	MÉTODO PARA EL TRATAMIENTO DE SUPERFICIES DE ALIMENTOS CON BACTERIÓFAGOS		A23L3/3463 A23B4/20 A23L3/3571	23-11-2016	LATIPAD	https://lp.espacenet.com/publicationDetails/biblio?DB=lp.espacenet.com&adjacent=true&locale=es_LP&FT=D&date=20161123&CC=AR&NR=101096A1&KC=A1
26	WO2016168560	ESCHERICHIA COLI O157:H7 BACTERIOPHAGE Φ241		A23L 3/3463; A61K 35/76; C12N 7/00; C12Q 1/04; C12Q 1/70	15-04-2016	WIPO	https://patentscope.wipo.int/search/en/detail.jsf?docId=WO2016168560
27	AU194299807	A bacteriophage for biocontrol of salmonella and in the manufacturing or processing of foods		C12N 7/00; A23L 3/3463; A61K 35/76; C07K 14/01; C12Q 1/68; G01N 33/569	07-05-2013	WIPO	https://patentscope.wipo.int/search/en/detail.jsf?docId=AU194299807
28	WO2012159774	NOVEL LISTERIA BACTERIOPHAGE P825N AND USES THEREOF		A61K 35/76; C12N 7/00; G01N 33/569; C12N 1/06; A23L 3/3463; A01N 63/02	29-05-2012	WIPO	https://patentscope.wipo.int/search/en/detail.jsf?docId=WO2012159774
29	8771936	Bacteriophage and antibacterial composition comprising the same				USPTO	https://patft.uspto.gov/netacgi/nph-Parser?Sect1=PTO2&Sect2=HITOFF&u=%2Fnetahtml%2FPTO%2Fsearch-adv.htm&r=16&p=1&f=G&l=50&d=PTXT&S1=(((PHAGES+OR+BACTERIOPHAGES)+AND+BIOCONTROL)+AND+FOODBORNE)&OS=PHAGES+OR+BACTERIOPHAGES+AND+BIOCONTROL+AND+FOODBORNE&RS=(((PHAGES+OR+BACTERIOPHAGES)+AND+BIOCONTROL)+AND+FOODBORNE)
30	6699701	Method and device for sanitation using bacteriophages				USPTO	https://patft.uspto.gov/netacgi/nph-Parser?Sect1=PTO2&Sect2=HITOFF&u=%2Fnetahtml%2FPTO%2Fsearch-adv.htm&r=25&p=1&f=G&l=50&d=PTXT&S1=(((PHAGES+OR+BACTERIOPHAGES)+AND+BIOCONTROL)+AND+FOODBORNE)&OS=PHAGES+OR+BACTERIOPHAGES+AND+BIOCONTROL+AND+FOODBORNE&RS=(((PHAGES+OR+BACTERIOPHAGES)+AND+BIOCONTROL)+AND+FOODBORNE)
31	8003323	Reduction in bacterial colonization by administering bacteriophage compositions				USPTO	https://patft.uspto.gov/netacgi/nph-Parser?Sect1=PTO2&Sect2=HITOFF&u=%2Fnetahtml%2FPTO%2Fsearch-adv.htm&r=23&p=1&f=G&l=50&d=PTXT&S1=(((PHAGES+OR+BACTERIOPHAGES)+AND+BIOCONTROL)+AND+FOODBORNE)&OS=PHAGES+OR+BACTERIOPHAGES+AND+BIOCONTROL+AND+FOODBORNE&RS=(((PHAGES+OR+BACTERIOPHAGES)+AND+BIOCONTROL)+AND+FOODBORNE)
